# Supplementary material for: Single-cell transcriptome profiling reveals several LncRNAs differentially expressed in idiopathic germ cell aplasia
Source: Front Cell Dev Biol. 2022 Sep 6;10:952518. doi: 10.3389/fcell.2022.952518 (PMC9486010; doi:10.3389/fcell.2022.952518)
Supplement: Supplementary file 1 [file Table2.XLSX]

## Sheet: Table 2
Source	Gene Set Name	Overlap	p-value	FDR q-value	Hits
C3 (MsigDB)	TAF9B_TARGET_GENES	8/569	3.68e-10	1.21e-05	FTX;GAS5;KCNQ1OT1;NEAT1;NORAD;SNHG1;SNHG5;SNHG6
Drug_Perturbations_from_GEO_up	Bisphenol A 6623 mouse GSE4650 sample 3575	5/225	3.88282e-06	0.000966823	SNHG1;SNHG6;NEAT1;SNHG5;GAS5
