# Supplementary material for: Single-cell transcriptome profiling reveals several LncRNAs differentially expressed in idiopathic germ cell aplasia
Source: Front Cell Dev Biol. 2022 Sep 6;10:952518. doi: 10.3389/fcell.2022.952518 (PMC9486010; doi:10.3389/fcell.2022.952518)
Supplement: Supplementary file 2 [file Table3.XLSX]

## Sheet: Sheet1
Reference	DOI	MEG3	Organ/Tissue	Disease/Condition	CellularModel	AnimalModel	ClinicalSamples
Ding, H et al., 2020	10.21037/jtd-19-2472	UP	Aorta	IRI via chronic intermittent hypoxia	NA	Mouse	NA
Liang, J et al., 2020	10.1016/j.expneurol.2019.113139	UP	Brain	Cerebral ischemia-reperfusion	Neurocytes	Rat	NA
Zhou, X et al., 2018	10.1002/jcb.28075	UP	Brain	Hypoxic-ischemic brain damage	NA	Mouse	NA
Zhan, R et al., 2017	10.1016/j.bbrc.2017.06.104	UP	Brain	Oxygen-glucose deprivation/reoxygenation	Rat endothelial cells	NA	NA
Yan, H et al., 2017	10.1038/s41419-017-0047-y	UP	Brain	Ischemic stroke	N2a	Mouse	NA
Yan, H et al., 2016	10.1016/j.neuroscience.2016.09.017	UP	Brain	Ischemic neuronal death in stroke	NA	Mouse	NA
Luo, H et al., 2020	10.1074/jbc.RA119.010946	UP	Brain	Ischemic stroke	NA	Mouse	NA
Shen, J et al., 2018	10.1080/21691401.2018.1471483	UP	Brain	Cerebral infarction	NA	Rat	NA
Deng, D et al., 2020	10.1080/21691401.2020.1725533	UP	Brain	Hypoxic-ischaemic brain damage	PC12	NA	NA
Xiang, Y et al., 2020	10.18632/aging.102790	UP	Brain	Ischemic stroke	N2a	Mouse	NA
Li, T et al., 2020	10.1152/japplphysiol.00433.2020	UP	Brain	Polarization of microglia in cerebral IR injury	NA	Mouse	NA
Xie, B et al., 2021	10.12659/MSM.929435	UP	Brain	Intracerebral hemorrage	NA	Rat	NA
You, D et al., 2019	10.1016/j.biopha.2018.12.067	UP	Brain	Cerebral ischaemia riperfusion injury	NA	Rat	NA
Liu, X et al., 2016	10.3389/fncel.2016.00201	UP	Brain	Neuron apoptosis by hypoxia	HT22	Mouse	NA
Chen, C et al., 2021	10.4081/ejh.2021.3224	UP	Brain	Ferroptosis	NA	Rat	NA
Zhou, Y et al., 2021	10.3892/mmr.2020.11656	UP	Heart	Hypoxia‑induced injury in rat cardiomyocytes	H9c2	Rat	NA
Wu, H et al., 2018	10.1038/s41434-018-0045-4	UP	Heart	Myocardial infarction	NA	Mouse	Heart failure
Zhang, J et al., 2019	10.1038/s41598-018-36369-1	UP	Heart	Cardiac hypertrophy	Cardiomyocytes	Mouse	NA
Jinwen Su et al., 2018	10.1093/abbs/gmy133	UP	Heart	Hypoxic cardiac progenitor cells	Cardiomyocytes	NA	NA
Li, X et al., 2019	10.1111/jcmm.14714	UP	Heart	Myocardial infarction, hypoxic cardiomycytes	Cardiomyocytes	Mouse	NA
Xue, Y et al., 2020	10.1111/jcmm.15720	UP	Heart	Viral myocarditis	Cardiac tissue macrophages	Mouse	NA
Piccoli, M et al., 2017	10.1161/CIRCRESAHA.117.310624	UP	Heart	Cardiac remodelling	Cardiac fibroblasts	NA	NA
Li, W et al., 2021	10.3892/etm.2021.10704	UP	Heart	Hyperhomocysteinemia cardiac fibrosis	Cardiac fibroblasts	NA	NA
Liu, D et al., 2021	10.1038/s41419-021-03466-5	UP	Kidney	IRI	HK-2	Mouse	NA
Mao, H et al., 2021	10.1002/jbt.22649	UP	Kidney	Hypoxia/reoxygenation induced apoptosis	HK-2	NA	NA
Deng, J et al., 2021	10.3389/fphys.2021.663216	UP	Kidney	LPS-Induced Acute Kidney Injury	Renal tubular epithelial cells	Mouse	NA
Yang, R et al., 2018	10.1002/jcb.27163	UP	Kidney	LPS-induced apoptosis in renal tubular epithelial cells	TKPTS	Mouse	NA
Zou, D et al., 2020	10.1016/j.ajpath.2019.12.013	UP	Lung	Hyperoxia-Induced Lung Injury	NA	Mouse	NA
Ning, J et al., 2021	10.3389/fcell.2021.671613	UP	Testis	Testicular torsion	GC-1	Mouse	NA
IRI, Ischemia Reperfusion Injury; LPS, Lipopolysaccharide
