# Supplementary material for: Single-cell transcriptome profiling reveals several LncRNAs differentially expressed in idiopathic germ cell aplasia
Source: Front Cell Dev Biol. 2022 Sep 6;10:952518. doi: 10.3389/fcell.2022.952518 (PMC9486010; doi:10.3389/fcell.2022.952518)
Supplement: Supplementary file 3 [file Table6.XLSX]

## Sheet: LEY
Source	Gene Set Name	Overlap	p-value	FDR q-value	Hits
C3 (MsigDB)	TAF9B_TARGET_GENES	6/569	5.11e-08	5.76e-05	FTX;GAS5;KCNQ1OT1;NORAD;SNHG5;SNHG6
Drug_Perturbations_from_GEO_up	Bisphenol A 6623 mouse GSE4650 sample 3575	3/225	0.000706	0.0734	SNHG5;SNHG6;GAS5

## Sheet: MYD
Source	Gene Set Name	Overlap	p-value	FDR q-value	Hits
C3 (MsigDB)	TAF9B_TARGET_GENES	7/569	2.76e-09	3.12e-06	FTX;GAS5;KCNQ1OT1;NORAD;SNHG1;SNHG5;SNHG6
Drug_Perturbations_from_GEO_up	Bisphenol A 6623 mouse GSE4650 sample 3575	4/225	4.216e-05	0.007673	SNHG1;SNHG6;SNHG5;GAS5
