# Supplementary material for: Single-cell transcriptome profiling reveals several LncRNAs differentially expressed in idiopathic germ cell aplasia
Source: Front Cell Dev Biol. 2022 Sep 6;10:952518. doi: 10.3389/fcell.2022.952518 (PMC9486010; doi:10.3389/fcell.2022.952518)
Supplement: Supplementary file 4 [file Table4.XLSX]

## Sheet: sep
ID	Chr	Begin	End	Length	Strand	UpstreamTranscripts	DownstreamTranscripts
DNM3OS	1	172138397	172144840	6443	-	DNM3-IT1,ENSG00000224600,DNM3,ENSG00000213060,METTL13,ENSG00000253060,ENSG00000236741,ENSG00000271459,ENSG00000232261,VAMP4,RPL4P3,PFN1P1	MIR214,MIR3120,MIR199A2,ENSG00000287336,RNU6-157P,PIGC,C1orf105,SUCO,RNU6-693P
GAS5	1	173858559	173868882	10323	-	DARS2,Y_RNA,CENPL,RN7SKP160,ENSG00000225591,KLHL20,ENSG00000289426,TEX50,ANKRD45,ENSG00000285777,ENSG00000238272,SLC9C2,PRDX6,PRDX6-AS1,ENSG00000231615	GAS5-AS1,ZBTB37,SERPINC1,RNA5SP67,RC3H1,RNA5SP68,RC3H1-IT1,RC3H1-DT,RPL30P1,RABGAP1L-DT,RABGAP1L
LINC00467	1	211382736	211435570	52834	+	ENSG00000287033,TRAF5,RCOR3,PRELID1P5,ENSG00000234004,KCNH1-IT1,ENSG00000284376,ENSG00000283952	SNX25P1,ARPC3P2,RD3,ENSG00000223649,SLC30A1,ENSG00000261314,ENSG00000288738,ENSG00000228792,LINC01693,NEK2,FDPSP8,NEK2-DT,ENSG00000226868,LPGAT1,RN7SL344P,Y_RNA,LPGAT1-AS1
SPATA42	1	108857217	108858524	1307	+	AKNAD1,ENSG00000228076,STXBP3,ENSG00000232971,FNDC7,PRPF38B,ENSG00000285923,HENMT1,FAM102B,ENSG00000226483,ST13P21,ENSG00000283354,NBPF6,ENSG00000224698,SLC25A24P2,NBPF5P	GPSM2,CLCC1,WDR47,ENSG00000237349,ENSG00000244716,ENSG00000228665,RANP5,TAF13,TMEM167B-DT,TMEM167B,SCARNA2,ENSG00000270066,ENSG00000251484,CFAP276,ELAPOR1,SARS1,CELSR2,PSRC1,MYBPHL,SORT1
LINC00608	2	218975393	218989940	14547	+	CDK5R2,KRT8P30,CDK5R2-AS1,RNU6-642P,ENSG00000288898,LINC01494,WNT10A,WNT6,RPL23AP31,MIR9500,PRKAG3,ENSG00000272555,ENSG00000286154,CYP27A1,TTLL4,STK36,RNF25,BCS1L,ZNF142,PLCD4,RNU6-136P,CNOT9,RN7SKP38	FEV,CRYBA2,MIR375,ENSG00000224090,CFAP65,IHH,MIR3131,ENSG00000286606,NHEJ1,ENSG00000280537,RN7SL764P,SLC23A3,CNPPD1,RETREG2,ZFAND2B,ENSG00000287529,ABCB6,ENSG00000284820,ATG9A,ANKZF1,GLB1L,STK16,TUBA4A,TUBA4B,DNAJB2,PTPRN,MIR153-1,ENSG00000230432,RESP18,ENSG00000232789,DNPEP,DNPEP-AS1,DES,ENSG00000234638,ENSG00000280323,SPEG
LINC01116	2	176611464	176637931	26467	-	MIR1246,ENSG00000236231,ENSG00000229434,LINC01117,PPIAP67,MTX2,RPSAP25,ENSG00000218175,ENSG00000279160,MIR7704,HOXD1,HAGLROS,ENSG00000272729,HAGLR,HOXD4,MIR10B,HOXD3,HOXD8,HOXD9,HOXD-AS2	RNU6ATAC14P,ENSG00000230552,FUCA1P1,ENSG00000223777,ENSG00000279205,ENSG00000227098,RNU6-187P,ENSG00000236501,ENSG00000229337
LINC01191	2	113970719	114007304	36585	+	ENSG00000279957,ACTR3,ENSG00000270019,ACTR3-AS1,ENSG00000244063,MIR4782,SLC35F5,RNU6-744P,ENSG00000227359,ENSG00000233479,ACRP1,SNRPA1P1,RABL2A,RPL23AP7,ENSG00000279267,DDX11L2,WASH2P,MIR1302-3,ENSG00000287165,FAM138B,PGM5P4,PGM5P4-AS1,LINC01961,FOXD4L1	ENSG00000243179,U3,ENSG00000286513,ENSG00000235242,SEPHS1P7,RNU2-41P,DPP10
LINC01921	2	216859948	216871643	11695	+	TNP1,ENSG00000231597,FABP5P14,RNA5SP120,RPL31P14,DIRC3-AS1,IGFBP5,IGFBP2,PSMB3P2,ENSG00000225794,LINC01280,RPL37A,ENSG00000241520,RPL37A-DT,SMARCAL1,SMARCAL1-AS1	ENSG00000237479,ENSG00000236295,ENSG00000287498,RN7SKP43,ENSG00000278004,DIRC3
MUC20-OT1	3	195658062	195739964	81902	+	ENSG00000229178,ENSG00000271662,ENSG00000282206,MUC20P1,APOD,ENSG00000236425,ENSG00000236844,RN7SL73P,ENSG00000223711,RNU6ATAC24P,PPP1R2,Y_RNA,ENSG00000227433,ACAP2-IT1,ACAP2,ENSG00000287005,RNU6-25P	SDHAP2,MIR570,SMBD1P,MUC20,MUC4,LINC01983,KIF3AP1,TNK2,MIR6829,ENSG00000286004,TNK2-AS1,ENSG00000260261,RNU2-11P,ENSG00000231443,SDHAP1,ENSG00000286168,ENSG00000231464,TFRC,ENSG00000228413,RNU7-18P,ENSG00000289219,LINC00885
LINC01088	4	78939485	79309673	370188	+	RN7SL127P,PAQR3,ENSG00000266270,BMP2K,BMP2K-DT,ENSG00000239793,ENSG00000287632,HIGD1AP13,LINC01094,Y_RNA,ANXA3	NAA11,GK2
SNHG8	4	118278705	118285316	6611	+	FKBP4P1,NDST3,LINC02264,ENSG00000288921	SNORA24,PRSS12,NDUFS5P5,ENSG00000273716,CEP170P1,ENSG00000260404,RNU6-1054P,CICP16,SEPTIN14P4,METTL14-DT,METTL14,SEC24D
CARMN	5	149406689	149432835	26146	+	ENSG00000253865,IL17B,PCYOX1L,GRPEL2-AS1,GRPEL2,ENSG00000285736,AFAP1L1,ENSG00000253406,ENSG00000248647,ABLIM3,RN7SKP145,SH3TC2-DT,MIR584,RNU6-732P,ENSG00000272411,SH3TC2	ENSG00000275871,MIR143,MIR145,CSNK1A1,ENSG00000230551,RPL29P14,ARHGEF37,RNU6-588P,ENSG00000287323,U3,RN7SL868P,PPARGC1B,MIR378A,PDE6A
MIR4458HG	5	8450701	8486930	36229	+	ENSG00000272049,ENSG00000251549,ENSG00000249159,LINC02226,ENSG00000288002,ENSG00000249486,ENSG00000280251,ENSG00000280338,ENSG00000287947,RNU1-76P	ENSG00000250037,ENSG00000279075,MIR4458,ENSG00000249782,ENSG00000279097,ENSG00000279264,MTND6P2,MTCYBP37,ENSG00000279002,ENSG00000280373,ENSG00000279125,ENSG00000280438,ENSG00000278877,ENSG00000260981,ENSG00000280185,LINC02199
HCP5	6	31463170	31478936	15766	+	ENSG00000233902,LINC01149,Y_RNA,ENSG00000288587,MICA,ENSG00000272221,HLA-S,ZDHHC20P2,FGFR3P1,RNU6-283P,ENSG00000285647,DHFRP2,ENSG00000271581,MIR6891,HLA-B,ENSG00000229836,LINC02571,WASF5P,RPL3P2,USP8P1,ENSG00000288813,HLA-C,ENSG00000255899,ENSG00000255726,ENSG00000271821,HCG27,ENSG00000272501,PSORS1C3,POU5F1,TCF19,CCHCR1,POLR2LP1,PSORS1C2,CDSN,PSORS1C1,C6orf15,RNU6-1133P,HCG22,MUC22,MUC21	MICB-DT,MICB,Y_RNA,ENSG00000256851,PPIAP9,RPL15P4,MCCD1,DDX39B,ATP6V1G2-DDX39B,SNORD117,SNORD84,DDX39B-AS1,ATP6V1G2,NFKBIL1,ENSG00000289406,LTA,TNF,LTB,LST1,NCR3,UQCRHP1,AIF1,ENSG00000289375,PRRC2A,SNORA38,ENSG00000289282,MIR6832,BAG6,APOM,C6orf47,C6orf47-AS1,GPANK1,Y_RNA,CSNK2B,ENSG00000263020,LY6G5B,LY6G5C,ABHD16A,ENSG00000204422,MIR4646,LY6G6F,LY6G6F-LY6G6D,LY6G6E,LY6G6D,MPIG6B,LY6G6C,DDAH2,CL…
HYMAI	6	144004916	144008262	3346	-	PLAGL1,ZC2HC1B,ENSG00000270890,ENSG00000280148,LTV1,ENSG00000257065,PHACTR2-AS1,PHACTR2	ENSG00000276680,ENSG00000217231,SF3B5,MRPL42P3,ENSG00000288836,STX11,TPT1P4,ENSG00000216475,UTRN,ENSG00000225311,ENSG00000219409
SNHG32	6	31834608	31839766	5158	+	ENSG00000285565,HSPA1B,ENSG00000289637,HSPA1A,HSPA1L,LSM2,Y_RNA,VARS1,VWA7,SAPCD1-AS1,SAPCD1,RNU6-850P,MSH5-SAPCD1,MSH5,CLIC1,DDAH2,LY6G6C,MPIG6B,LY6G6D,LY6G6E,LY6G6F-LY6G6D,LY6G6F,MIR4646,ENSG00000204422,ABHD16A,LY6G5C,LY6G5B,ENSG00000263020,CSNK2B,Y_RNA,GPANK1,C6orf47-AS1,C6orf47,APOM,BAG6,MIR6832,ENSG00000289282,SNORA38,PRRC2A,ENSG00000289375,AIF1,UQCRHP1,NCR3,LST1,LTB,TNF,LTA,ENSG00000289406,…	SNORD48,SNORD52,NEU1,SLC44A4,EHMT2-AS1,EHMT2,C2,ZBTB12,ENSG00000244255,C2-AS1,CFB,NELFE,MIR1236,SKIV2L,DXO,STK19,C4A,C4A-AS1,CYP21A1P,TNXA,STK19B,C4B,C4B-AS1,CYP21A2,TNXB,RNA5SP206,ENSG00000284829,ENSG00000286974,ATF6B,FKBPL,PRRT1,ENSG00000285085,ENSG00000284954,PPT2,PPT2-EGFL8,EGFL8,AGPAT1,MIR6721,RNF5,MIR6833,AGER,ENSG00000273333,PBX2,GPSM3,NOTCH4,TSBP1-AS1,TSBP1,HNRNPA1P2
SNHG5	6	85650491	85678932	28441	-	SYNCRIP,ENSG00000271793,SNX14,ENSG00000280232,NT5E,TPT1P6,DUTP5,LINC02535,KRT18P64,ENSG00000217060,ENSG00000216902,ENSG00000220291	PKMP3,SNORD50B,ENSG00000217334,SMIM11P1,RNU4-72P,Y_RNA,ENSG00000218766,ENSG00000288021,RNU4-12P,RPL7P27
LINC-PINT	7	130938963	131110176	171213	-	ENSG00000273319,ENSG00000271204,MIR29B1,ENSG00000226380,MIR29A,LINC00513,ENSG00000232716,H4P1,ENSG00000229858,ENSG00000285106,ENSG00000271522,KLF14,ENSG00000287547,TSGA13,ENSG00000226045,RNA5SP246,COPG2IT1,ENSG00000270953,COPG2,MIR335,ENSG00000270823,ENSG00000274500,ENSG00000278055,ENSG00000277269,MEST,MESTIT1,ENSG00000259920	RNU6-1010P,MKLN1,ENSG00000233287,MKLN1-AS
SNHG6	8	66920561	66926398	5837	-	MCMDC2,PTTG3P,SGK3,C8orf44,C8orf44-SGK3,Y_RNA,VCPIP1,MYBL1,RNU6-1324P,VXN,ENSG00000253623,ADHFE1,ENSG00000285791,ENSG00000285655,RRS1	SNORD87,TCF24,PPP1R42,ENSG00000253223,COPS5,CSPP1,RNA5SP268,ENSG00000250869,ARFGEF1,ENSG00000287214,ARFGEF1-DT,ENSG00000241961
MIR202HG	10	133246478	133247891	1413	-	VENTX,UTF1,KNDC1,RPL5P28,ADGRA1,ADGRA1-AS1,ENSG00000289039,ENSG00000289633,LINC01168,LINC01167,LINC01166,CFAP46,NKX6-2	MIR202,ENSG00000273980,ADAM8,TUBGCP2,ZNF511,ZNF511-PRAP1,CALY,BANF1P2,ENSG00000226699,PRAP1,FUOM,ECHS1,MIR3944,ENSG00000274685,PAOX,ENSG00000254536,MTG1,SPRN,OR6L2P,SCART1,OR7M1P,CYP2E1,ENSG00000278518,ENSG00000286789,SYCE1,ENSG00000288107,OR6L1P,ENSG00000287327,FRG2B,RARRES2P2,AGGF1P2,CLUHP5,DUX4L28,DUX4L25,DUX4L24,DUX4L23,DUX4L22,DUX4L21,DUX4L20,DUX4L29,DUX4L10
KCNQ1OT1	11	2608328	2699994	91666	-	KCNQ1,TRPM5,ENSG00000230483,TSSC4,CD81,Y_RNA,RPL26P30,CD81-AS1,RNU6-878P,TSPAN32,C11orf21,ASCL2,MIR4686,TH,INS,IGF2-AS,MIR483,INS-IGF2,ENSG00000284779,ENSG00000240801,IGF2	ENSG00000275666,ENSG00000276105,ENSG00000276494,ENSG00000276015,COX6CP18,KCNQ1-AS1,KCNQ1DN,ENSG00000274740,CDKN1C,SLC22A18AS,SLC22A18,PHLDA2,NAP1L4,SNORA54,ENSG00000183562,CARS1,CARS1-AS1,RNU1-91P,ENSG00000285644,ENSG00000236710,OSBPL5
MIR100HG	11	122028325	122556721	528396	-	ENSG00000286497,RNU6-256P,ENSG00000286023,ENSG00000286044	MIR125B1,BLID,MIRLET7A2,MIR100,ENSG00000255015,ENSG00000255219,RNU4ATAC10P,RNU4ATAC5P
NEAT1	11	65422774	65445540	22766	+	FRMD8,SLC25A45,ENSG00000255478,TIGD3,ENSG00000289231,DPF2,CDC42EP2,ENSG00000287917,ENSG00000285816,POLA2,ENSG00000287821,SLC22A20P,CAPN1,ENSG00000254614,PGAM1P8,SPDYC,PDCL2P2,RNU2-23P,HIGD1AP10,MIR6751,MRPL49,SYVN1,FAU,ENSG00000278952,ENSG00000255173,ZNHIT2,TM7SF2,ENSG00000254501,VPS51,TMEM262,ZFPL1,CDCA5,NAALADL1,SAC3D1,SNX15,EEF1A1P18,MIR6879,ARL2-SNX15,ARL2,BATF2,MAJIN,GPHA2	ENSG00000278144,ENSG00000278050,ENSG00000277599,MIR612,ENSG00000275948,ENSG00000173727,ENSG00000289259,LINC02736,ENSG00000286756,MALAT1,ENSG00000270117,ENSG00000278217,ENSG00000274072,SNRPGP19,SCYL1,LTBP3,ENSG00000279093,ZNRD2-DT,ZNRD2,FAM89B,ENSG00000289339,EHBP1L1,KCNK7,MAP3K11,PCNX3,MIR4690,SIPA1,MIR4489,RELA,RELA-DT,RN7SL309P,KAT5,RNASEH2C,KRT8P26,ENSG00000255557,AP5B1,OVOL1,OVOL1-AS1,ENSG000…
SNHG1	11	62851978	62855953	3975	-	RNU2-2P,WDR74,TEX54,STX5-DT,RNU6-118P,ENSG00000269463,STX5,MIR6514,NXF1,MIR6748,TMEM179B,ENSG00000269176,TMEM223,TAF6L,ENSG00000267811,POLR2G,ZBTB3,TTC9C,HNRNPUL2,GNG3,HNRNPUL2-BSCL2,BSCL2,LRRN4CL,UBXN1,UQCC3,SNORA57,CSKMT,LBHD1,C11orf98,ENSG00000255432,INTS5,GANAB,B3GAT3,ROM1,ENSG00000254964,EML3,MTA2,TUT1,ENSG00000289562,MIR6747,ENSG00000255508,EEF1G,ENSG00000257058,ENSG00000250659,AHNAK,ENSG00…	SNORD22,SNORD30,SNORD22,SNORD28,SNORD27,SNORD26,SNORD25,SLC3A2,CHRM1,ENSG00000257002,RN7SL259P,SLC22A6,ENSG00000285388,SLC22A8,ENSG00000256041,TUBAP7,SLC22A24,RPL29P22,SLC22A25,CCND2P1,ENSG00000256181,SLC22A10
GIHCG	12	57930115	57936345	6230	-	ATP23,ENSG00000273805,ENSG00000245651,ENSG00000257953,MIR26A2,CTDSP2,ENSG00000269903,RNU6-1083P,ENSG00000270039,AVIL,TSFM,ENSG00000257921,EEF1AKMT3,METTL1,CYP27B1,MARCHF9,MIR6759,CDK4,TSPAN31,AGAP2-AS1,AGAP2,ENSG00000257342,OS9,RPL13AP23,B4GALNT1,SLC26A10,ENSG00000287908,ENSG00000224713,ARHGEF25,DTX3,PIP4K2C,KIF5A,DCTN2,MBD6,MIR616,ENSG00000285133,DDIT3,MIR6758,MARS1,ARHGAP9,GLI1,ENSG00000287200,…	ENSG00000257159,RN7SKP65,ENSG00000257668,LINC02403,ENSG00000279134,ENSG00000279411,RPL21P103,ENSG00000258133
HELLPAR	12	102197585	102402596	205011	+	PMCH,PARPBP,NUP37,ENSG00000257222,WASHC3,NENFP2,ENSG00000258308,ENSG00000241917,ENSG00000257202,DRAM1,HSPE1P4,RNU6-1183P,RNA5SP369,RNU6-172P,RNA5SP368,ENSG00000258230,RNU6-101P,GNPTAB,SYCP3,RNY1P16	RN7SL793P,ENSG00000258142,LINC02456,IGF1,ENSG00000257254
DLEU1	13	50082169	50906856	824687	+	ENSG00000275559,ENSG00000277752,ENSG00000273612,ENSG00000274878,MIR15A,MIR16-1,ENSG00000277066,ENSG00000277913,KCNRG,MIR3613,TRIM13,DLEU2,SPRYD7,RNY4P9,CTAGE10P,RNY4P30,ENSG00000276436,KPNA3,EBPL,ARL11,ENSG00000176882	ENSG00000276089,RPL18P10,ENSG00000273541,ENSG00000274270,ST13P4,RPL34P26,ENSG00000286191,DLEU7
DIO3OS	14	101552221	101560438	8217	-	ENSG00000259166,LINC02314,LINC00524,ENSG00000258460,ENSG00000258497,ENSG00000258681,ENSG00000288245,ENSG00000288252,U3,ENSG00000286551,LINC02285,ENSG00000288302,ENSG00000230805,MEG9,MIR656,MIR410,MIR369,MIR412,MIR409,MIR541,MIR377,MIR496,MIR154,MIR323B,MIR485,MIR668,MIR134,MIR382,MIR487A	MIR1247,DIO3,ENSG00000258919,LINC02320,ENSG00000241494,LINC00239,ENSG00000289049,PPP2R5C,ENSG00000259088,RNU6-790P,ENSG00000256705,NPM1P20,ENSG00000289482,ENSG00000271780,ENSG00000272444,DYNC1H1,ENSG00000259013,ENSG00000258959
MEG3	14	100779410	100861031	81621	+	DLK1,ENSG00000289278,ENSG00000258717,LINC00523,ENSG00000258576,ENSG00000259031,BEGAIN,RN7SKP92,ENSG00000258500,ENSG00000258620,WDR25,ENSG00000258581,ENSG00000258521,WARS1,ENSG00000258666,SLC25A47,RN7SL523P,MIR345,ENSG00000258504,SLC25A29,ENSG00000259052	MIR2392,ENSG00000275161,ENSG00000274884,ENSG00000276919,ENSG00000258663,ENSG00000258399,MIR770,MIR493,MIR337,MIR665,RTL1,MIR431,MIR433,MIR127,MIR432,MIR136,MEG8,ENSG00000276225,SNORD112,ENSG00000275134,MIR370,SNORD113-1,SNORD113-2,SNORD113-3,SNORD113-4,SNORD113-5,SNORD113-6,SNORD113-7,SNORD113-8,SNORD113-9,SNORD114-1,SNORD114-2,SNORD114-3,SNORD114-4,SNORD114-5,ENSG00000200150,SNORD114-6,SNORD114-…
MEG8	14	100894770	101038859	144089	+	MIR136,MIR432,MIR127,MIR433,MIR431,RTL1,MIR665,MIR337,MIR493,MIR770,ENSG00000258399,ENSG00000258663,ENSG00000276919,ENSG00000274884,ENSG00000275161,MIR2392,MEG3,DLK1,ENSG00000289278,ENSG00000258717,LINC00523,ENSG00000258576,ENSG00000259031,BEGAIN,RN7SKP92,ENSG00000258500,ENSG00000258620	ENSG00000276225,SNORD112,ENSG00000275134,MIR370,SNORD113-1,SNORD113-2,SNORD113-3,SNORD113-4,SNORD113-5,SNORD113-6,SNORD113-7,SNORD113-8,SNORD113-9,SNORD114-1,SNORD114-2,SNORD114-3,SNORD114-4,SNORD114-5,ENSG00000200150,SNORD114-6,SNORD114-7,SNORD114-9,SNORD114-10,SNORD114-11,SNORD114-12,SNORD114-13,SNORD114-14,SNORD114-15,SNORD114-16,SNORD114-17,SNORD114-18,SNORD114-19,ENSG00000201500,ENSG00000201…
SNHG14	15	24978583	25420336	441753	+	ENSG00000214265,SNURF,ENSG00000242088,RPL5P1,ENSG00000280118,SNRPN,NPAP1,ENSG00000286110	SNORD107,PWAR5,SNORD64,SNORD108,ENSG00000257647,SNORD109A,SNORD116-1,SNORD116-2,SNORD116-3,SNORD116-4,SNORD116-5,SNORD116-6,SNORD116-7,SNORD116-8,SNORD116-9,SNORD116-10,SNORD116-11,SNORD116-12,SNORD116-13,SNORD116-14,SNORD116-15,SNORD116-16,SNORD116-17,SNORD116-18,SNORD116-19,ENSG00000261069,SNORD116-20,SNORD116-21,SNORD116-22,SNORD116-23,ENSG00000287482,ENSG00000279735,SNORD116-24,SNORD116-25,SN…
CRNDE	16	54845189	54929189	84000	-	ENSG00000283258,LINC02183,ENSG00000286845,ENSG00000287885,LINC02140	ENSG00000286357,ENSG00000289307,IRX5,ENSG00000259711,ENSG00000259725,MTND5P34,ENSG00000285775,ENSG00000259283,RN7SL841P,ENSG00000283423,IRX6,ENSG00000263207
SNHG16	17	76557733	76565357	7624	+	ENSG00000272386,ENSG00000267543,ENSG00000267546,PRCD,CYGB,RHBDF2,AANAT,RPL7P49,UBE2O,SPHK1,ENSG00000267518,RNU6-24P,Y_RNA,PRPSAP1,QRICH2,UBALD2,ATF4P3,ATP5MGP6,RNF157,RNF157-AS1,FOXJ1,MIR6868,ENSG00000279382,EXOC7,GALR2,ZACN	SNORD1C,SNORD1B,SNORD1A,ENSG00000284526,ST6GALNAC2,ENSG00000267078,ENSG00000267084,ENSG00000286750,ST6GALNAC1,RNU6-227P,ENSG00000261335,MXRA7,RNY4P36,ENSG00000277382,JMJD6,ENSG00000274051,METTL23,ENSG00000267168,SRSF2,MFSD11,MIR636,RNU6-97P,LINC02080,ENSG00000287836,LINC00868,MGAT5B,ENSG00000267568,ENSG00000267521,ENSG00000280122,Metazoa_SRP
SNHG29	17	16438767	16478678	39911	+	ENSG00000239203,TRPV2,ENSG00000264739,FTLP12,ENSG00000265401,UBB,CENPV,MIR1288,PIGL,RN7SL442P,RNU6-862P,RNU6-314P,RPL22P21,RPLP1P11,ENSG00000227782,NCOR1,ENSG00000275413,TTC19,ZSWIM7,ADORA2B	SNORD49B,SNORD49A,ENSG00000266651,SNORD65,LRRC75A,ENSG00000286743,ZNF287,ENSG00000266803,SRSF6P2,ZNF624,ENSG00000264765,NEK4P2,RNASEH1P2,CCDC144A,ENSG00000266302,RNU6-405P,RN7SL620P,UPF3AP1,USP32P1,SRP68P1,ENSG00000272815,ENSG00000264673,FAM106C,ENSG00000264729,NOS2P4,KRT16P6,KRT16P2,KRT17P1,KRT17P4,COTL1P1,ENSG00000283033,ENSG00000265853,TBC1D27P,TNFRSF13B
PCAT19	19	41449520	41501255	51735	-	ERICH4,Metazoa_SRP,DMAC2,B3GNT8,ENSG00000268475,ENSG00000268987,BCKDHA,EXOSC5,ENSG00000277744,B9D2,TMEM91,ENSG00000255730,CCDC97,ENSG00000286177,TGFB1,RN7SL34P,HNRNPUL1,ENSG00000269652,AXL,CYP2S1,RN7SL718P,RPL36P16,CYP2T3P,CYP2F1,CYP2A13,ENSG00000271299,CYP2G2P,CYP2A7P1,CYP2B6	ENSG00000268034,PLEKHA3P1,ENSG00000289298,ENSG00000268355,LINC01480,ENSG00000268027,CEACAM21,ENSG00000280014,CEACAMP3,DNAJC19P2,CEACAM4,DNAJC19P3,ENSG00000269354,ENSG00000268582,CEACAM7,CEACAM5,ENSG00000267881,CEACAM6,ENSG00000268833,CEACAM3,HNRNPA1P52,ENSG00000278239,LYPD4,DMRTC2,RPS19,MIR6797,CD79A,ARHGEF1,ERFL
NORAD	20	36045618	36051018	5400	-	CNBD2,SCAND1,RNU6-937P,RNU4-40P,HIGD1AP16,Y_RNA,COX7BP2,PHF20,U6,RPF2P1,RBM39,ROMO1,NFS1,RBM12,RNU6-759P,RN7SKP271,ENSG00000272897,CPNE1,SPAG4,RPL37P1,FER1L4	ENSG00000234139,ENSG00000277235,HMGB3P2,ENSG00000237063,EPB41L1,EPB41L1-AS1,ENSG00000278035,AAR2,DLGAP4,DLGAP4-AS1,MYL9
ZFAS1	20	49278178	49299600	21422	+	ZNFX1,DDX27,ARPC3P1,STAU1,CSE1L,CSE1L-DT,SNAP23P1,ARFGEF2,ENSG00000278231	ENSG00000277830,SNORD12C,ENSG00000274760,SNORD12B,ENSG00000277967,SNORD12,KCNB1,ENSG00000283529,PTGIS,B4GALT5,RN7SL197P,SNRPFP1
DSCR8	21	38121451	38156511	35060	+	DSCR4-IT1,DSCR4,ENSG00000289538,KCNJ6-AS1	KCNJ15,ENSG00000270835,DSCR10,ENSG00000226012,SPATA20P1,LINC01423,ERG,ENSG00000289404,SNRPGP13,ENSG00000287470
LINC00205	21	45288035	45297806	9771	+	POFUT2,LINC00334,ENSG00000267857,ADARB1,SSR4P1,PICSAR,LINC00165,LINC00163,ENSG00000276529,SLX9,ENSG00000272825,LINC01547,ENSG00000273027,ITGB2-AS1,ITGB2,ENSG00000289009,PTTG1IP,SUMO3,LINC01424	ENSG00000286262,LINC00315,ENSG00000288842,ENSG00000229382,LINC00316,ENSG00000289448,MTCO1P3,ENSG00000228355,ENSG00000273796,COL18A1,COL18A1-AS2,COL18A1-AS1,MIR6815,SLC19A1,ENSG00000288885,LINC01694,ENSG00000286082,ENSG00000286594,PCBP3,ENSG00000275139
MIR99AHG	21	15928296	16645467	717171	+	RBPMSLP,USP25,RAD23BP3,RNU6-1326P,ENSG00000224247,CYCSP42	RNU6-426P,VDAC2P1,RPS26P5,SNORD74B,ENSG00000270071,ENSG00000270139
FTX	X	73940435	74293574	353139	-	FXYD6P3,ENSG00000278039,ENSG00000277577,ENSG00000274655,XIST,TSIX,SEPHS1P4,CHIC1,RPL7P53,MAP2K4P1,MORF4L1P6,CDX4	JPX,ENSG00000274430,ENSG00000276784,ENSG00000228906,ENSG00000271199,RPSAP14,SHISA5P2,AARSD1P1,UHRF2P1,DDX3P1,ENSG00000280375,DDX3P2,MKRN5P,ATP5MKP1,BMP2KL,RAB11FIP1P1,ENSG00000271533,MIR421,MIR374B,MIR374C,RN7SL648P,ENSG00000278421,ENSG00000273974,ENSG00000275254,ENSG00000275625,MIR545,MIR374A,ENSG00000277922,ZCCHC13,ENSG00000226515,RPS6P26,RN7SL790P,THAP12P1,RPS7P14,SLC16A2
MIR503HG	X	134543119	134546642	3523	-	MIR542,MIR450A2,MIR450A1,MIR450B,RPL36AP54,HPRT1,PHF6,NT5DC1P2,CCDC160,LARP1BP3,MIR106A,MIR18B,MIR20B,MIR19B2,MIR92A2,MIR363,ENSG00000283638,TIMM8BP2,Y_RNA	MIR503,MIR424,LINC00629,PLAC1,ENSG00000235813,RPL21P133,RPS7P12,RNU4-44P,PABIR2,PABIR3,ENSG00000280249,MOSPD1,RNU6-616P,LINC02243,HMGB3P31,SMIM10,RTL8B,RTL8C,ENSG00000286964
LINC00685	Y	320990	321851	861	+	GTPBP6,PLCXD1,ENSG00000228572	PPP2R3B,ENSG00000281849,ENSG00000280767,FABP5P13,KRT18P53,SHOX
