# Supplementary material for: Single-cell transcriptome profiling reveals several LncRNAs differentially expressed in idiopathic germ cell aplasia
Source: Front Cell Dev Biol. 2022 Sep 6;10:952518. doi: 10.3389/fcell.2022.952518 (PMC9486010; doi:10.3389/fcell.2022.952518)
Supplement: Supplementary file 5 [file Table1.XLSX]

## Sheet: Table 1
# Cell types	LncRNA	Exp	DifferentialExpressionCellType
1	LINC00685	DOWN	LEY
1	MIR202HG	DOWN	SRT
1	LINC01191	DOWN	LEY
1	SPATA42	DOWN	UND
1	LINC00608	DOWN	UND
1	MIR4458HG	DOWN	LEY
1	DSCR8	DOWN	SRT
1	PCAT19	DOWN	END
1	GIHCG	DOWN	SRT
1	MIR503HG	DOWN	SRT
1	LINC00467	DOWN	UND
1	SNHG8	DOWN	END
1	DLEU1	DOWN	SRT
2	LINC01088	DOWN	LEY, MYD
2	CRNDE	DOWN	SRT, UND
3	LINC01921	DOWN	LEY, SRT, UND
3	MUC20-OT1	DOWN	MYD, STRO, SRT
3	CARMN	DOWN	LEY, MYD, STRO
3	ZFAS1	DOWN	LEY; END; SRT
4	LINC01116	DOWN	LEY, MYD; END, SRT
6	SNHG32	DOWN	LEY, MYD, END, STRO, SRT, UND
1	HELLPAR	UP	LEY
1	LINC00205	UP	MYD
1	LINC-PINT	UP	MYD
1	SNHG14	UP	MYD
1	HCP5	UP	END
1	SNHG16	UP	LEY
2	HYMAI	UP	LEY, MYD
2	MIR99AHG	UP	LEY, MYD
2	DIO3OS	UP	LEY, MYD
2	DNM3OS	UP	LEY, MYD
2	MEG8	UP	LEY, MYD
2	SNHG1	UP	MYD, END
2	KCNQ1OT1	UP	LEY, MYD
3	MIR100HG	UP	LEY, MYD, UND
3	FTX	UP	LEY, MYD, STRO
3	NORAD	UP	LEY, MYD, MCR
3	MEG3	UP	LEY, MYD, STRO
4	SNHG29	UP	LEY, MYD, MCR, STRO
7	SNHG5	UP	LEY, MYD, END, MCR, STRO, SRT, UND
7	SNHG6	UP	LEY, MYD, END, MCR, STRO, SRT, UND
7	GAS5	UP	LEY, MYD, END, MCR, STRO, SRT, UND
2	NEAT1	UP/DOWN	END, SRT
