# Supplementary material for: Single-cell transcriptome profiling reveals several LncRNAs differentially expressed in idiopathic germ cell aplasia
Source: Front Cell Dev Biol. 2022 Sep 6;10:952518. doi: 10.3389/fcell.2022.952518 (PMC9486010; doi:10.3389/fcell.2022.952518)
Supplement: Supplementary file 6 [file Table5.XLSX]

## Sheet: Sheet1
gene	celltype	avg_logFC	p_val	p_val_adj	pct.1	pct.2
TAF9B	LEY	0,062217358	2,77256E-21	1.181e-13	168	62
TAF9B	MYD	0,029033459	5,00471E-07	0,021318083	196	98
