# Supplementary material for: Single-cell transcriptome profiling reveals several LncRNAs differentially expressed in idiopathic germ cell aplasia
Source: Front Cell Dev Biol. 2022 Sep 6;10:952518. doi: 10.3389/fcell.2022.952518 (PMC9486010; doi:10.3389/fcell.2022.952518)
Supplement: Supplementary file 7 [file Table7.XLSX]

## Sheet: Obesity
Reference	DOI	MEG3	Organ/Tissue	Disease/Condition	CellularModel	AnimalModel	ClinicalSamples
Chen, J. et al., 2021	10.1080/21655979.2021.2000721	UP	Blood, retinal cells	Diabetic retinopathy	hRMECs	NA	Blood from RB patients
Cheng, X. et al., 2021	10.1016/j.redox.2021.101863	DOWN	Liver	NAFLD and NASH	NA	NA	Liver samples
Daneshmoghadam, J. et al., 2021	10.1002/jcla.23741	UP	VAT and SAT	Obesity	NA	NA	Adipose tissue from obese women
Huang, P. et al., 2019.	10.1016/j.metabol.2019.01.018	DOWN	Liver	Lipid overdeposition	Hepg2	NA	NA
Huang, X. et al., 2019.	10.1016/j.taap.2019.114815	UP	Adipose tissue	Adipogenesis	3 T3-L1	NA	NA
Kazeminasab, F. et al., 2021	10.1007/s13105-021-00825-w	UP	Gastrocnemius muscle	High-fat induced obesity	NA	Mouse	NA
Li, Z. et al., 2017	10.1007/s11010-017-3015-z	DOWN	Adipose tissue	Adipogenesis	NA	NA	Adipogenigenic-differentiated ASC
Liu, H. Z. et al., 2016.	10.1016/j.biopha.2016.01.001	UP	Endothelium	Metabolic syndrome	CEPCs	NA	NA
Sathishkumar, C. et al., 2018.	10.1186/s40246-018-0173-3	UP	Blood	Diabetes mellitus	PBMCs	NA	NA
Zhang H., 2019.	10.3892/etm.2019.8062	UP	Blood and placenta villous	Gestational diabetes mellitus	HTR-8/SVneo	NA	NA
Zhang, L. et al., 2017.	10.1002/hep.28882	UP	Liver	Cholestatic liver injury	Hepatocarcinoma	Mouse	NA
Yang, Z. et al., 2017.	10.1080/21623945.2020.1789283	UP	Brown adipose tissue	High-fat induced obesity	NA	Mouse	NA
Zhang, Y. et al., 2020.	10.1080/21623945.2020.1789283	UP	Brown adipose tissue	High-fat diet	NA	Mouse	NA
Zhang, Y. et al., 2020.	10.3892/ijmm.2018.3975	UP	Liver	Hepatic insulin resistance	NA	Mouse	NA
Zhu, X. et al., 2019.	10.1016/j.bbrc.2015.11.048	UP	Liver	Diabetes mellitus	Hepatocytes	Mouse	NA
Zhu, X. et al., 2016
ASC, Adult stem cells; NASH, Nonalcoholic steatohepatitis; NAFLD, nonalcoholic fatty liver disease; DB, diabetic retinopathy; hRMECs, human retinal microvascular endothelial cells
VAT, Visceral adipose tissues; SAT, subcutaneous adipose tissues: CEPC, Circularing endothelial progenitor cells

## Sheet: lnfarction_Ischemia_Reperfusion
Reference	DOI	MEG3_Expr	Organ/Tissue	Disease/Condition	CellularModel	AnimalModel	ClinicalSamples
Ding, H., Huang, J., Wu, D., Zhao, J., Huang, J., & Lin, Q. (2020). Silencing of the long non-coding RNA MEG3 suppresses the apoptosis of aortic endothelial cells in mice with chronic intermittent hypoxia via downregulation of HIF-1α by competitively binding to microRNA-135a. Journal of thoracic disease, 12(5), 1903–1916.	10.21037/jtd-19-2472	UP	Aorta	RI via chronic intermittent hypoxia	NA	Mouse	NA
Liang, J., Wang, Q., Li, J. Q., Guo, T., & Yu, D. (2020). Long non-coding RNA MEG3 promotes cerebral ischemia-reperfusion injury through increasing pyroptosis by targeting miR-485/AIM2 axis. Experimental neurology, 325, 113139. 10.1016/j.expneurol.2019.113139	10.1016/j.expneurol.2019.113139	UP	Brain	Cerebral ischemia-reperfusion	Neurocytes	Rat	NA
Zhou, X. M., Liu, J., Wang, Y., & Zhang, M. H. (2018). Silencing of long noncoding RNA MEG3 enhances cerebral protection of dexmedetomidine against hypoxic-ischemic brain damage in neonatal mice by binding to miR-129-5p. Journal of cellular biochemistry, 10.1002/jcb.28075. Advance online publication. 10.1002/jcb.28075	10.1002/jcb.28075	UP	Brain	Hypoxic-ischemic brain damage	NA	Mouse	NA
Zhan, R., Xu, K., Pan, J., Xu, Q., Xu, S., & Shen, J. (2017). Long noncoding RNA MEG3 mediated angiogenesis after cerebral infarction through regulating p53/NOX4 axis. Biochemical and biophysical research communications, 490(3), 700–706.	10.1016/j.bbrc.2017.06.104	UP	Brain	Oxygen-glucose deprivation/reoxygenation	Rat endothelial cells	NA	NA
Yan, H., Rao, J., Yuan, J., Gao, L., Huang, W., Zhao, L., & Ren, J. (2017). Long non-coding RNA MEG3 functions as a competing endogenous RNA to regulate ischemic neuronal death by targeting miR-21/PDCD4 signaling pathway. Cell death & disease, 8(12), 3211.	10.1038/s41419-017-0047-y	UP	Brain	Ischemic stroke	N2a	Mouse	NA
Yan, H., Yuan, J., Gao, L., Rao, J., & Hu, J. (2016). Long noncoding RNA MEG3 activation of p53 mediates ischemic neuronal death in stroke. Neuroscience, 337, 191–199.	10.1016/j.neuroscience.2016.09.017	UP	Brain	Ischemic neuronal death in stroke	NA	Mouse	NA
Luo, H. C., Yi, T. Z., Huang, F. G., Wei, Y., Luo, X. P., & Luo, Q. S. (2020). Role of long noncoding RNA MEG3/miR-378/GRB2 axis in neuronal autophagy and neurological functional impairment in ischemic stroke. The Journal of biological chemistry, 295(41), 14125–14139. 10.1074/jbc.RA119.010946	10.1074/jbc.RA119.010946	UP	Brain	Neuronal autophagy and neurological functional impairment in ischemic stroke	NA	Mouse	NA
Shen, J., Zhao, Z., Shang, W., Liu, C., Zhang, B., Xu, Z., & Cai, H. (2018). Fabrication of a nano polymer wrapping Meg3 ShRNA plasmid for the treatment of cerebral infarction. Artificial cells, nanomedicine, and biotechnology, 46(sup2), 894–903.	10.1080/21691401.2018.1471483	UP	Brain	Cerebral infarction	NA	Rat	NA
Deng, D., & Liang, H. (2020). Silencing MEG3 protects PC12 cells from hypoxic injury by targeting miR-21. Artificial cells, nanomedicine, and biotechnology, 48(1), 610–619.	10.1080/21691401.2020.1725533	UP	Brain	Hypoxic-ischaemic brain damage	PC12	NA	NA
Xiang, Y., Zhang, Y., Xia, Y., Zhao, H., Liu, A., & Chen, Y. (2020). LncRNA MEG3 targeting miR-424-5p via MAPK signaling pathway mediates neuronal apoptosis in ischemic stroke. Aging, 12(4), 3156–3174.	10.18632/aging.102790	UP	Brain	Ischemic stroke	N2a	Mouse	NA
Li, T., Luo, Y., Zhang, P., Guo, S., Sun, H., Yan, D., Liu, X., & Yang, B. (2020). LncRNA MEG3 regulates microglial polarization through KLF4 to affect cerebral ischemia-reperfusion injury. Journal of applied physiology (Bethesda, Md. : 1985), 129(6), 1460–1467. 10.1152/japplphysiol.00433.2020	10.1152/japplphysiol.00433.2020	UP	Brain	Polarization of microglia in cerebral IR injury	NA	Mouse	NA
Xie, B., Qiao, M., & Xuan, J. (2021). lncRNA MEG3 Downregulation Relieves Intracerebral Hemorrhage by Inhibiting Oxidative Stress and Inflammation in an miR-181b-Dependent Manner. Medical science monitor : international medical journal of experimental and clinical research, 27, e929435.	10.12659/MSM.929435	UP	Brain	Intracerebral hemorrage	NA	Rat	NA
You, D., & You, H. (2019). Repression of long non-coding RNA MEG3 restores nerve growth and alleviates neurological impairment after cerebral ischemia-reperfusion injury in a rat model. Biomedicine & pharmacotherapy = Biomedecine & pharmacotherapie, 111, 1447–1457.	10.1016/j.biopha.2018.12.067	UP	Brain	Cerebral ischaemia riperfusion injury	NA	Rat	NA
Liu, X., Hou, L., Huang, W., Gao, Y., Lv, X., & Tang, J. (2016). The Mechanism of Long Non-coding RNA MEG3 for Neurons Apoptosis Caused by Hypoxia: Mediated by miR-181b-12/15-LOX Signaling Pathway. Frontiers in cellular neuroscience, 10, 201.	10.3389/fncel.2016.00201	UP	Brain	Neuron apoptosis by hypoxia	HT22	Mouse	NA
Chen, C., Huang, Y., Xia, P., Zhang, F., Li, L., Wang, E., Guo, Q., & Ye, Z. (2021). Long noncoding RNA Meg3 mediates ferroptosis induced by oxygen and glucose deprivation combined with hyperglycemia in rat brain microvascular endothelial cells, through modulating the p53/GPX4 axis. European journal of histochemistry : EJH, 65(3), 3224.	10.4081/ejh.2021.3224	UP	Brain	Ferroptosis induced by oxygen and glucose deprivation	NA	Rat	NA
Zhou, Y., Li, X., Zhao, D., Li, X., & Dai, J. (2021). Long non‑coding RNA MEG3 knockdown alleviates hypoxia‑induced injury in rat cardiomyocytes via the miR‑325‑3p/TRPV4 axis. Molecular medicine reports, 23(1), 18.	10.3892/mmr.2020.11656	UP	Heart	Hypoxia‑induced injury in rat cardiomyocytes	H9c2	Rat	NA
Wu, H., Zhao, Z. A., Liu, J., Hao, K., Yu, Y., Han, X., Li, J., Wang, Y., Lei, W., Dong, N., Shen, Z., & Hu, S. (2018). Long noncoding RNA Meg3 regulates cardiomyocyte apoptosis in myocardial infarction. Gene therapy, 25(8), 511–523.	10.1038/s41434-018-0045-4	UP	Heart	Myocardial infarction	NA	Mouse	Heart failure samples
Zhang, J., Liang, Y., Huang, X., Guo, X., Liu, Y., Zhong, J., & Yuan, J. (2019). STAT3-induced upregulation of lncRNA MEG3 regulates the growth of cardiac hypertrophy through miR-361-5p/HDAC9 axis. Scientific reports, 9(1), 460.	10.1038/s41598-018-36369-1	UP	Heart	Cardiac hypertrophy	Cardiomyocytes	Mouse	NA
Jinwen Su, Ming Fang, Bei Tian, Jun Luo, Can Jin, Xuejun Wang, Zhongping Ning, Xinming Li, Atorvastatin protects cardiac progenitor cells from hypoxia-induced cell growth inhibition via MEG3/miR-22/HMGB1 pathway, Acta Biochimica et Biophysica Sinica, Volume 50, Issue 12, December 2018, Pages 1257–1265.	10.1093/abbs/gmy133	UP	Heart	Hypoxic cardiac progenitor cells	Cardiomyocytes	NA	NA
Li, X., Zhao, J., Geng, J., Chen, F., Wei, Z., Liu, C., Zhang, X., Li, Q., Zhang, J., Gao, L., Xie, J., & Xu, B. (2019). Long non-coding RNA MEG3 knockdown attenuates endoplasmic reticulum stress-mediated apoptosis by targeting p53 following myocardial infarction. Journal of cellular and molecular medicine, 23(12), 8369–8380.	10.1111/jcmm.14714	UP	Heart	Myocardial infarction, hypoxic cardiomycytes	Cardiomyocytes	Mouse	NA
Xue, Y. L., Zhang, S. X., Zheng, C. F., Li, Y. F., Zhang, L. H., Su, Q. Y., Hao, Y. F., Wang, S., & Li, X. W. (2020). Long non-coding RNA MEG3 inhibits M2 macrophage polarization by activating TRAF6 via microRNA-223 down-regulation in viral myocarditis. Journal of cellular and molecular medicine, 24(21), 12341–12354.	10.1111/jcmm.15720	UP	Heart	Viral myocarditis	Macrophages from cardiac tissue	Mouse	NA
Piccoli, M. T., Gupta, S. K., Viereck, J., Foinquinos, A., Samolovac, S., Kramer, F. L., Garg, A., Remke, J., Zimmer, K., Batkai, S., & Thum, T. (2017). Inhibition of the Cardiac Fibroblast-Enriched lncRNA Meg3 Prevents Cardiac Fibrosis and Diastolic Dysfunction. Circulation research, 121(5), 575–583.	10.1161/CIRCRESAHA.117.310624	UP	Heart	Cardiac remodelling	Cardiac fibroblasts	NA	NA
Li, W., Li, Y., Cui, S., Liu, J., Tan, L., Xia, H., & Zhang, C. (2021). Se alleviates homocysteine-induced fibrosis in cardiac fibroblasts via downregulation of lncRNA MEG3. Experimental and therapeutic medicine, 22(5), 1269.	10.3892/etm.2021.10704	UP	Heart	Hyperhomocysteinemia cardiac fibrosis	Cardiac fibroblasts	NA	NA
Liu, D., Liu, Y., Zheng, X., & Liu, N. (2021). c-MYC-induced long noncoding RNA MEG3 aggravates kidney ischemia-reperfusion injury through activating mitophagy by upregulation of RTKN to trigger the Wnt/β-catenin pathway. Cell death & disease, 12(2), 191.	10.1038/s41419-021-03466-5	UP	Kidney	IR injury	HK-2	Mouse	NA
Mao, H., Huang, Q., & Liu, Y. (2021). MEG3 aggravates hypoxia/reoxygenation induced apoptosis of renal tubular epithelial cells via the miR-129-5p/HMGB1 axis. Journal of biochemical and molecular toxicology, 35(2), e22649.	10.1002/jbt.22649	UP	Kidney	Hypoxia/reoxygenation induced apoptosis	HK-2	NA	NA
Deng, J., Tan, W., Luo, Q., Lin, L., Zheng, L., & Yang, J. (2021). Long Non-coding RNA MEG3 Promotes Renal Tubular Epithelial Cell Pyroptosis by Regulating the miR-18a-3p/GSDMD Pathway in Lipopolysaccharide-Induced Acute Kidney Injury. Frontiers in physiology, 12, 663216.	10.3389/fphys.2021.663216	UP	Kidney	LPS-Induced Acute Kidney Injury	Renal tubular epithelial cells	Mouse	NA
Yang, R., Liu, S., Wen, J., Xue, L., Zhang, Y., Yan, D., Wang, G., & Liu, Z. (2018). Inhibition of maternally expressed gene 3 attenuated lipopolysaccharide-induced apoptosis through sponging miR-21 in renal tubular epithelial cells. Journal of cellular biochemistry, 119(9), 7800–7806.	10.1002/jcb.27163	UP	Kidney	LPS-induced apoptosis in renal tubular epithelial cells	TKPTS	Mouse	NA
Zou, D. M., Zhou, S. M., Li, L. H., Zhou, J. L., Tang, Z. M., & Wang, S. H. (2020). Knockdown of Long Noncoding RNAs of Maternally Expressed 3 Alleviates Hyperoxia-Induced Lung Injury via Inhibiting Thioredoxin-Interacting Protein-Mediated Pyroptosis by Binding to miR-18a. The American journal of pathology, 190(5), 994–1005.	10.1016/j.ajpath.2019.12.013	UP	Lung	Hyperoxia-Induced Lung Injury	NA	Mouse	NA
Ning, J. Z., He, K. X., Cheng, F., Li, W., Yu, W. M., Li, H. Y., Rao, T., & Ruan, Y. (2021). Long Non-coding RNA MEG3 Promotes Pyroptosis in Testicular Ischemia-Reperfusion Injury by Targeting MiR-29a to Modulate PTEN Expression. Frontiers in cell and developmental biology, 9, 671613.	10.3389/fcell.2021.671613	UP	Testis	Testicular torsion	GC-1	Mouse	NA
IRI, Ischemia Reperfusion Injury
