# Supplementary material for: Single-cell transcriptome profiling reveals several LncRNAs differentially expressed in idiopathic germ cell aplasia
Source: Front Cell Dev Biol. 2022 Sep 6;10:952518. doi: 10.3389/fcell.2022.952518 (PMC9486010; doi:10.3389/fcell.2022.952518)
Supplement: Supplementary file 8 [file DataSheet1.CSV]

GeneID	iNOA1_AAACGAAAGTCCGTCG	iNOA1_AAAGAACAGCCTCACG	iNOA1_AAAGAACCATCCTTGC	iNOA1_AAAGTGAAGGATGCGT	iNOA1_AACAAGAGTACGACAG	iNOA1_AACACACTCATGCCCT	iNOA1_AACAGGGAGGGTATAT	iNOA1_AACCATGCAGATCATC	iNOA1_AACGAAACACCAGGTC	iNOA1_AACGTCACAGGAATCG	iNOA1_AACGTCATCTGGACCG	iNOA1_AACTTACCATTAAAGG	iNOA1_AAGACAATCCACACCT	iNOA1_AAGATAGCAGAGTTGG	iNOA1_AAGATAGGTGTGTGTT	iNOA1_AAGCAGTGGTATCAAC	iNOA1_AAGCATCCAGGAGGAG	iNOA1_AAGCCATAGACTACCT	iNOA1_AAGCGTTCATCATCCC	iNOA1_AAGGAATAGCTGGTGA	iNOA1_AAGGAATCATGGCCCA	iNOA1_AAGTACCTCGAGATGG	iNOA1_AAGTGAACAAGGATGC	iNOA1_AAGTGAAGTTTGAAAG	iNOA1_AAGTGAATCCGGTAGC	iNOA1_AATCACGGTTGTTGCA	iNOA1_AATGGAATCTAGTGAC	iNOA1_AATTCCTTCCAAGCAT	iNOA1_ACAAGCTCAGGTCTCG	iNOA1_ACACGCGCAATGCTCA	iNOA1_ACACTGAAGCAAATGT	iNOA1_ACACTGACAGGTTACT	iNOA1_ACAGCCGAGATGCTGG	iNOA1_ACAGGGAGTTTGATCG	iNOA1_ACATCCCGTCAAGTTC	iNOA1_ACATCCCTCCATACAG	iNOA1_ACATCGACACTAACGT	iNOA1_ACATGCATCCCAAGTA	iNOA1_ACCAACATCGCTAAAC	iNOA1_ACCACAACAGCCTACG	iNOA1_ACCACAATCAACTACG	iNOA1_ACCCTCATCAGGAAGC	iNOA1_ACGATGTAGGTGCCAA	iNOA1_ACGGAAGAGGCTAACG	iNOA1_ACGTACACAGCGTGCT	iNOA1_ACGTACATCACGTAGT	iNOA1_ACGTAGTAGACATACA	iNOA1_ACGTAGTAGAGCAGCT	iNOA1_ACGTAGTAGTAACAGT
GAS5	0	2.27945772929391	1.59469951865808	2.03851739295503	1.72334800087015	1.43265124905262	1.32618186779191	0.549437797058037	1.75031300171933	1.6492646658066	1.79581260843408	2.3034855883273	0.822800559035791	1.80014174798086	2.26867500277538	0	0.984437269851852	0	1.3244976521034	0.430696779738553	0.964161007447565	1.96363766526894	1.69296499759514	1.40553610416611	1.6526279180051	1.74846966315957	2.48681546763503	0.789790635609861	1.12460554416204	1.59537053357499	2.53013436801468	2.28663181137711	1.14265448597591	1.87499630017409	2.04124208241363	1.67517185209013	1.4598749008731	2.63139227003009	0.866730722422152	1.80777059747919	0	1.55441517606209	1.80696149018517	2.42573405026206	1.1081966825189	1.66699424457599	2.27043986665123	2.20397620567771	1.9480274199031
SNHG6	0	1.89292285518251	1.88855089422842	1.39525584766733	1.19441580194361	1.43265124905262	1.12329702869061	1.53931460058309	2.21417299365554	1.33555396022228	0.919210647053721	0	0.994173530086218	1.33653571465483	0	0	0.608761106131705	0	0.743896548753428	0.961259156817629	1.89897612262704	1.8737509171921	1.32766721629301	1.81311650705746	1.22724526001889	1.74846966315957	1.37104045557731	1.38812715664534	0.979529031790973	0.752783821626072	0.85842196119403	1.69025567164657	1.34723447767747	1.66656497311961	1.57457047621797	2.12555092633192	1.58028184970794	1.96938458794039	1.87433442734751	1.26650242824608	1.55244592511066	0.751272419326024	1.39998653747981	1.23139538262589	1.1081966825189	2.07710946517657	2.03345590261075	2.35390550118667	0.51181424138512
SNHG29	0	2.06582408852915	2.35485793663741	2.2513780814	1.35507081588651	2.08163212305965	1.97753718216213	1.68522662049341	1.62470435503965	2.31321144505496	2.08369690725291	2.3034855883273	0.822800559035791	2.3551626353338	2.49673236798425	0	1.79656727129408	1.68094510288776	1.46148417819056	2.00954848663315	1.23369070189821	2.43473889869051	2.49229042621122	1.40553610416611	2.30700701726584	2.01829446701193	2.20645741275456	1.75988012103362	1.92003626285534	0.987439494588958	1.75059378082613	2.35882780460746	2.17799920374673	1.40293226297709	1.83488557918943	1.75331034855492	2.22608758478014	2.18018845439551	1.12124756103307	1.6974002472457	1.05134739404161	1.47226247772145	2.15615526461981	1.86539945915656	1.83659223794193	2.31544973466678	1.72227209068248	2.48425911984766	2.19942017959791
SNHG5	0	1.79379361222553	1.47381749987807	1.53540560405489	1.35507081588651	1.26746412662445	1.12329702869061	1.16216174439179	1.31317115906799	0.875906469906304	1.38994292486394	0	0.615858356404725	1.17701331454554	1.55058990884697	0	0.984437269851852	1.68094510288776	0.743896548753428	0.73075989648328	1.76947282470427	0.477798114974052	1.58537606117359	0.414062735020478	1.6526279180051	1.02233440974552	1.37104045557731	0.470920446900829	1.25127686330285	1.17736282503345	1.9625502371874	1.69025567164657	0.537483008104721	1.2394422588211	1.22169001328964	1.75331034855492	0.742797433518383	0.986454134644741	1.63653939971336	0	1.55244592511066	1.17538531388316	1.26580737010033	1.03656137118465	0.594186456641144	1.30430863423528	1.80960510753632	1.53989004095908	1.10025944213672
MIR100HG	2.96262129824963	1.25450677284427	1.59469951865808	0.794982758755495	1.00291651177343	1.43265124905262	0.525709466189073	0.549437797058037	0	0.875906469906304	0.919210647053721	0	0.615858356404725	0.445433764452634	0	0	0.608761106131705	0	0	0.73075989648328	0	0.477798114974052	1.1686937470946	0.414062735020478	1.03277992850337	0.465760493813382	1.16458276466842	0	0	0.987439494588958	0.518625468314261	0.552050720053683	1.14265448597591	0.478357182247507	0.391084462613064	0.360447707877617	0.975581926767929	1.47325551916073	0.866730722422152	0.492929434941344	0	1.0529728307964	0.927259429956087	0.794350595821241	0.340591087316474	0.959765560244467	0.929171608712476	0.902447739903737	1.10025944213672
KCNQ1OT1	0	1.5600718039806	0.445312769711159	0.794982758755495	1.35507081588651	1.06948401574509	0.868493296532109	0.90201236079608	0.518487977819587	0	1.38994292486394	0	0.354608541405452	0.445433764452634	0	2.24785437195001	0.608761106131705	0	0.743896548753428	0.430696779738553	0	0.477798114974052	0.979580969239599	0.706016059181822	0.791139647936978	1.21577334286498	1.37104045557731	0	1.36369155919527	0.752783821626072	1.31341957649378	1.37301769660289	0.885165833115694	1.5434113505944	2.5984710381231	2.01617808284176	2.09945802628216	0	0	1.06860486389411	0	0	0	0.794350595821241	0.964361830334073	0	0	0.54974752904769	0
FTX	0	0.812286771192651	0.445312769711159	0.474494411016006	1.00291651177343	0.493450669295638	0	0	0	0.530937258635315	1.10185611320264	0	1.57497115053289	0	0.805619895532558	0	0.608761106131705	0	0.743896548753428	0	0.594041066052489	0.477798114974052	0.74616331911836	0.706016059181822	0.471848474557286	0.465760493813382	0	0.470920446900829	0.605190355830418	1.33690817971782	0	1.16640589529822	0.537483008104721	0.80058503649952	0.890254791004425	0.624837580341991	0	0	1.12124756103307	0.821632734867169	1.05134739404161	0	0.702296096967103	0	0.594186456641144	0	0	0.54974752904769	0
HELLPAR	0	0.486447165194794	0.986911358965316	0	1.00291651177343	0.493450669295638	0.525709466189073	0.549437797058037	0.518487977819587	1.33555396022228	1.38994292486394	0	0	0.752516641187648	0	0	0.608761106131705	0	0	0.73075989648328	0	0	0.441119638079241	0.706016059181822	0.791139647936978	1.37779000930974	1.37104045557731	1.03119059034626	0.605190355830418	0.987439494588958	0	0.905683539298597	0	0.478357182247507	0.671497910287059	1.15368627314302	0.438837652541743	0.986454134644741	0.866730722422152	1.26650242824608	0	0.751272419326024	0.702296096967103	0.474058956656787	0	0.429850738019249	1.26807864516199	0.902447739903737	0.848709872261362
MEG8	0	0.486447165194794	0.752338631157737	0.794982758755495	0	0	0	0.549437797058037	0.858226192347047	0.875906469906304	0.695581034902185	0	0.615858356404725	0.445433764452634	0	0	1.47077585946886	0	0	0	0	1.04294442952557	1.1686937470946	0.414062735020478	0	2.45771157603045	0.550927782547078	1.38812715664534	0.605190355830418	0.445615381931127	0	0.905683539298597	1.51698607339916	0.80058503649952	1.0696411736392	1.39569971620197	1.4598749008731	0	0	0.821632734867169	0	0.91345762526268	0.411573676534022	1.03656137118465	1.44603065012565	0.429850738019249	0.412641624466608	1.53989004095908	0.51181424138512
HYMAI	0	1.25450677284427	0.445312769711159	0	0	0.822383076843916	0.525709466189073	0	0.858226192347047	0.530937258635315	0.407088335674554	0	0	0	0	0	0.608761106131705	0	0	0.73075989648328	0	0.477798114974052	0	0	0	0	0.550927782547078	0	0	0.445615381931127	0	0.552050720053683	0.537483008104721	0	0.671497910287059	0.624837580341991	0	0	0.524468175922578	0.492929434941344	0	0	1.11079233735259	0	0.340591087316474	0	0	0.902447739903737	0.848709872261362
MIR99AHG	2.31986610512122	0.486447165194794	1.70253232467151	0	0.765846468613028	1.26746412662445	0	0	0.858226192347047	1.33555396022228	0.695581034902185	0	1.38112032637414	0.752516641187648	0.805619895532558	2.24785437195001	0	0	0.439582552956817	0	0	0.799774809298088	0.74616331911836	1.11573425297256	0.791139647936978	1.21577334286498	1.37104045557731	1.03119059034626	0.605190355830418	0.987439494588958	0.518625468314261	1.16640589529822	0.885165833115694	0	1.0696411736392	0.360447707877617	0.742797433518383	1.17627621685862	0.866730722422152	0	0	1.47226247772145	1.11079233735259	0.474058956656787	0.796305955872916	1.56007887374256	1.40236969857974	1.16266520166358	0.848709872261362
NORAD	0	0.486447165194794	0.445312769711159	1.86637403707325	0.765846468613028	1.06948401574509	0.868493296532109	1.16216174439179	0.858226192347047	0.530937258635315	1.10185611320264	2.3034855883273	1.14042974413917	0.987122539987515	0.805619895532558	0	1.64688080718898	0	0.439582552956817	1.56199051559961	0.964161007447565	1.77497934295006	1.46480049811618	0.93171363193721	1.03277992850337	1.37779000930974	0.550927782547078	0.470920446900829	1.36369155919527	2.04606693727154	1.31341957649378	1.16640589529822	0.885165833115694	1.2394422588211	0.671497910287059	1.00645499756514	1.16427952470479	0.751953245004035	1.32395082729418	0.821632734867169	0	1.0529728307964	0.411573676534022	0.474058956656787	0.340591087316474	1.56007887374256	0.929171608712476	0.54974752904769	0
DNM3OS	0	0.486447165194794	0.445312769711159	0.474494411016006	0	0.493450669295638	0.525709466189073	1.16216174439179	0.518487977819587	1.6492646658066	0	0	0.822800559035791	0	1.24593021938307	0	0	0	0.439582552956817	0.73075989648328	0	0	0.74616331911836	0.414062735020478	0	0.782279559091629	0	1.52796870963328	0.347695036043751	0	0.518625468314261	0	0	0	0	0.360447707877617	0.438837652541743	0.445050843511736	0	0	0	0.751272419326024	0.411573676534022	0	0.340591087316474	0	1.26807864516199	0.54974752904769	0
MEG3	0	1.41891541157951	2.74633695274481	1.65830614230887	2.26499812137484	1.43265124905262	0.525709466189073	1.53931460058309	2.35259435346946	2.55791945153328	2.56943801034486	2.3034855883273	0.994173530086218	0.445433764452634	2.59382341958967	2.24785437195001	1.25688535527722	0	0	1.30607219433563	0	1.77497934295006	3.51786433018077	0	1.5299025627175	3.49754247367217	0.90410627877352	2.81169867825804	1.12460554416204	0.752783821626072	0.518625468314261	1.81769968883802	1.66206047738735	2.53805331497743	2.04124208241363	3.65727269632819	3.79596941216331	3.1046603290609	1.49240966012353	2.22811635632936	0	1.2844340182483	3.41881042234237	2.8195345767941	3.03894193634366	1.76357478287235	2.15895169315955	1.53989004095908	1.84790685485047
SNHG16	0	1.05764496409391	0.445312769711159	0.794982758755495	0	0	0.525709466189073	0	0.858226192347047	0	0.407088335674554	0	0.822800559035791	0	0	0	0.608761106131705	1.68094510288776	0.439582552956817	0.430696779738553	0.964161007447565	1.04294442952557	0.74616331911836	0.414062735020478	0	0.782279559091629	0.90410627877352	0	0.809774547533447	0.445615381931127	0	0.552050720053683	0.537483008104721	0.80058503649952	0.890254791004425	1.15368627314302	0.438837652541743	0.751953245004035	0	0	1.05134739404161	0.751272419326024	0.411573676534022	0.794350595821241	0.594186456641144	0.429850738019249	0.70389273365087	0.54974752904769	1.10025944213672
DIO3OS	0	0.812286771192651	0.445312769711159	0.474494411016006	0	0.822383076843916	1.12329702869061	1.16216174439179	1.31317115906799	0.875906469906304	0.695581034902185	0	1.26799911726962	0.445433764452634	1.55058990884697	0	0.984437269851852	0	0	0.73075989648328	0	1.04294442952557	0	0.706016059181822	1.03277992850337	1.02233440974552	0.550927782547078	1.52796870963328	0.347695036043751	0.445615381931127	0.518625468314261	1.69025567164657	1.14265448597591	0	0.391084462613064	0	0.438837652541743	0.986454134644741	0.524468175922578	0.492929434941344	0	0.91345762526268	0.411573676534022	0.794350595821241	0.796305955872916	0.959765560244467	0.929171608712476	0.54974752904769	1.9480274199031
MIR4458HG	0	0	0.752338631157737	0.474494411016006	0	0	0	0	0.518487977819587	0	0	0	0	0	0	0	0.608761106131705	0	0	0	0	0	0	0	0	0	0	0	0	0	0.85842196119403	0.552050720053683	0	0	0	0	0.438837652541743	0.445050843511736	0	0	0	0	0.702296096967103	0	0	0	0	0	0
LINC00685	0	0	0	0	0	0	0	0	0	0	0	0	0	0	0	0	0	0	0	0	0	0	0	0	0	0	0	0	0	0	0	0	0	0	0	0	0	0	0	0	0	0	0	0	0	0	0	0	0
LINC01088	0	0	0	0	0	0	1.12329702869061	0	0	0	0	0	0	0	0	0	0	0	0	0	0	0	0	0.414062735020478	0	0	0	0	0	0	0	0	0	0	0	0	0	0	0	0	0	0	0.411573676534022	0	0	0.429850738019249	0	0	0
LINC01921	0	0	0	0	0	0	0	0	0	0	0	0	0	0	0	0	0	0	0	0	0	0	0	0	0	0	0	0	0	0	0	0	0	0	0	0	0	0	0	0	0	0	0	0	0	0	0	0	0
CARMN	0	0.486447165194794	0.445312769711159	1.03730559771354	1.00291651177343	0	0	0.549437797058037	0.518487977819587	0	0	0	0.822800559035791	0	0	0	0.608761106131705	0	0	0	0	0	2.03514476014304	0.414062735020478	1.95012194830194	0	0	1.03119059034626	0	0	0	0.552050720053683	0.885165833115694	0.80058503649952	0	0.624837580341991	0.438837652541743	0	0	0	0	0.3171669503201	0	0	0.594186456641144	0.959765560244467	0	0.54974752904769	0.51181424138512
MIR503HG	0	0	0	0.474494411016006	1.00291651177343	0	0	1.3684143133053	1.86189021015484	0.530937258635315	1.79581260843408	0	0	1.17701331454554	0	0	0	0	0	0.961259156817629	0	0.477798114974052	0	1.5240247353639	0.471848474557286	1.21577334286498	1.16458276466842	0	0.347695036043751	0.445615381931127	0	0.552050720053683	1.66206047738735	1.04389735703126	0	0	2.28385637100582	0.445050843511736	0	0.492929434941344	0	0	0.702296096967103	0	0.340591087316474	2.14222773291091	0.929171608712476	2.11964191550943	0.51181424138512
ZFAS1	0	1.05764496409391	1.3362875365538	1.03730559771354	1.00291651177343	1.69849398124169	0.525709466189073	0.90201236079608	1.75031300171933	1.13191042812682	1.10185611320264	0	1.14042974413917	0.752516641187648	1.97274919982976	0	0.608761106131705	0	0.439582552956817	0.73075989648328	2.11645294257346	1.04294442952557	1.32766721629301	1.27109678510216	1.22724526001889	0	1.16458276466842	1.03119059034626	0.979529031790973	0.987439494588958	1.6249772345054	1.16640589529822	1.14265448597591	0.80058503649952	1.0696411736392	1.15368627314302	1.68773655001134	1.70193619878895	1.12124756103307	0.821632734867169	0	1.0529728307964	0.927259429956087	1.03656137118465	1.1081966825189	0.429850738019249	0.929171608712476	1.368960470588	1.61141417127277
LINC01116	0	0	0.445312769711159	0.474494411016006	0.454513715401229	0	0.525709466189073	0.90201236079608	1.11135045433592	1.33555396022228	1.38994292486394	0	0.354608541405452	1.17701331454554	0	0	0	0	1.3244976521034	0	0	1.04294442952557	0.74616331911836	1.27109678510216	0.471848474557286	0.465760493813382	0.550927782547078	0.789790635609861	0.605190355830418	0.445615381931127	0.518625468314261	0.552050720053683	0.885165833115694	0.80058503649952	0.391084462613064	0.360447707877617	0.438837652541743	0	0.524468175922578	1.26650242824608	0	0.557592959717065	0.702296096967103	0.474058956656787	0.796305955872916	0.959765560244467	0.412641624466608	0	0.848709872261362
SNHG32	0	0	0	0	0	0	0	0.549437797058037	0	0	0.407088335674554	0	0	0	0.805619895532558	0	0	0	0	0	0	0	0	0	0	0.465760493813382	0	0	0	0	0	0	0	0	0	0.360447707877617	0	0	0	0	0	0	0	0	0	0	0	0	0
SNHG14	0	0.486447165194794	1.1767804358176	0	0	0.822383076843916	0	0	0	0	0	0	0	0	0	0	0	0	0	0	0	0	0	0	0.471848474557286	0	0	0.470920446900829	0	0	0	0.552050720053683	0.537483008104721	0	0	0.360447707877617	0	0	0.524468175922578	0.492929434941344	0	0.3171669503201	0	0	0.594186456641144	0.429850738019249	0	0	0
LINC00205	0	0	0	0.474494411016006	0	0.493450669295638	0	0	0	0	0	0	0	0.445433764452634	0	0	0	0	0	0	0	0	0	0	0	0	0	0.789790635609861	0	0	0	0	0	0	0	0	0.438837652541743	0.445050843511736	0	0	0	0	0.411573676534022	0.474058956656787	0	0.429850738019249	0	0.54974752904769	0
LINC-PINT	0	0.486447165194794	0.445312769711159	0	0	0	0	0.549437797058037	0.518487977819587	0.530937258635315	0	0	0	0	0	0	0	0	0	0	0	0.477798114974052	0	0	0	0.465760493813382	0	0.470920446900829	0	0	0	0.552050720053683	0	0	0	0.360447707877617	0.438837652541743	0.445050843511736	0	0.492929434941344	1.05134739404161	0	0.411573676534022	0.474058956656787	0.340591087316474	0	0	0	1.10025944213672
SNHG1	0	0	0	0.474494411016006	0	0	0	0	0	0.530937258635315	0	2.3034855883273	0	0	0	0	0.608761106131705	0	0.439582552956817	0	0	0	0	0.706016059181822	0.471848474557286	0	0.550927782547078	0	0.347695036043751	0	0.85842196119403	0	0	0	0.391084462613064	0	0.438837652541743	0.445050843511736	0	0	0	0	0	0	0	0	0.412641624466608	0.902447739903737	0
MUC20-OT1	0	0	0	0	0	1.06948401574509	0	0.549437797058037	0	0	0	0	0	0	0	0	0.608761106131705	0	0.743896548753428	0.73075989648328	0	0	0	0	0.471848474557286	0.465760493813382	0.550927782547078	0	0.347695036043751	0	0.518625468314261	0	0	0	0.391084462613064	0	0.975581926767929	0	0	0	1.05134739404161	0	0	0.474058956656787	0.340591087316474	0	0	0	0.51181424138512
HCP5	0	0	0	0	0	0	0	0	0	0	0	0	0	0	0	0	0	0	0	0	0	0	0	0	0	0	0	0	0	0	0	0.552050720053683	0	0	0	0	0	0	0	0	1.05134739404161	0	0	0	0	0	0	0	0.848709872261362
SNHG8	0	1.68374545832404	0.986911358965316	1.7677418873198	1.35507081588651	1.06948401574509	0.525709466189073	0.90201236079608	0.518487977819587	1.13191042812682	1.25623809263665	2.3034855883273	0	0.445433764452634	1.78378337581343	0	0.984437269851852	1.68094510288776	1.1657214787334	0.73075989648328	1.23369070189821	1.40182304815199	1.58537606117359	1.40553610416611	1.5299025627175	1.02233440974552	1.9284579948231	0.470920446900829	0.347695036043751	0.987439494588958	1.6249772345054	1.93072234650954	1.34723447767747	0.80058503649952	1.47019509827015	1.82578324867498	0.975581926767929	1.96938458794039	1.49240966012353	1.57331941606579	1.55244592511066	1.38275172193703	1.11079233735259	0.474058956656787	1.1081966825189	0.959765560244467	1.62657580643439	1.16266520166358	1.7366353804034
NEAT1	0	2.81320143479067	2.67162687308591	2.57596752423125	2.32302610553566	2.57423016653601	2.49043613041537	2.83967096275964	2.6326252494004	2.38022696866506	2.25564294134468	4.00831550358258	3.5196596061946	2.11567389531408	1.24593021938307	2.24785437195001	2.32431525607193	0	1.58194631069364	3.04061834991587	4.2362582302134	2.96401439834679	2.80484452401931	2.16266540542578	2.77719446969669	1.8467254912217	2.6021451951283	3.31289693998499	2.89302473828605	2.35561989405213	1.75059378082613	1.81769968883802	2.81284547270408	2.96540965373032	1.83488557918943	2.39619739907553	1.68773655001134	2.4553766697482	2.36592047028843	2.57299344785199	0	3.06934279060491	2.98770328429476	2.4779685171541	2.60853381705386	2.80782401076889	2.54541207701913	2.02753480833048	1.9480274199031
PCAT19	0	0	0	0	0	0	0	0	0	0	0	0	0	0	0	0	0	0	1.3244976521034	0.430696779738553	0	0	0	0	0	0	0.550927782547078	0.470920446900829	0.347695036043751	0	0	1.16640589529822	0	0	0	0.833740869679407	0	0	0	0	0	0	1.11079233735259	0	0	0.72950619388504	0	0	0
MIR202HG	0	0	0	0	0.454513715401229	0	0	0	0	0	0	0	0.354608541405452	0	0	0	0	0	0	0	0	0	0	0	0	0	0.550927782547078	0	0	0	0	0	0	0	0	0	0	0	0	0	0	0	0	0	0	0	0	0	0.51181424138512
DLEU1	0	0	0	0	0	0	0	0	0	0	0	0	0	0	0	0	0	0	0	0	0	0	0	0	0	0	0	0	0	0	0	0	0	0	0	0	0	0	0	0	1.05134739404161	0	0	0	0	0	0	0	0
DSCR8	0	0	0	0	0	0	0	0	0	0	0	0	0	0	0	0	0	0	0	0	0	0	0	0	0	0	0	0	0	0	0	0	0	0	0	0	0	0	0	0	0	0	0	0	0	0	0	0	0
CRNDE	0	0	0	0	0	0	0.868493296532109	0	0	0	0	0	0	0	0	0	0	0	0	0	0	0	0	0	0	0	0	0	0	0	0	0	0	0	0	0	0	0	0	0	0	0	0	0	0	0	0	0	0
GIHCG	0	0.486447165194794	0	0	1.19441580194361	0.493450669295638	0	0	0.518487977819587	0	0	0	0.615858356404725	0.752516641187648	0.805619895532558	0	0	0	0.439582552956817	0.430696779738553	0	0	0	0.414062735020478	0.471848474557286	0	1.16458276466842	0.470920446900829	0	0.445615381931127	0	0	0	0	0.391084462613064	0.360447707877617	0	0.445050843511736	0.524468175922578	0	0	0.3171669503201	0.411573676534022	0.474058956656787	0	0	0.412641624466608	0	0
LINC01191	0	0	0	0	0	0	0	0	0	0	0	0	0	0	0	0	0	0	0	0	0	0	0	0	0	0	0	0	0	0	0	0	0	0	0	0	0	0	0	0	0	0	0	0	0	0	0	0	0
LINC00608	0	0	0	0	0	0	0	0	0	0	0	0	0	0	0	0	0	0	0	0	0	0	0	0	0	0	0	0	0	0	0	0	0	0	0	0	0	0	0	0	0	0	0	0	0	0	0	0	0
SPATA42	0	0	0	0	0	0	0	0	0	0	0	0	0	0	0	0	0	0	0	0	0	0	0	0	0	0	0	0	0	0	0	0	0	0	0	0	0	0	0	0	0	0	0	0	0	0	0	0	0
LINC00467	0	0	0	0	0	0	0	0	0	0	0	0	0	0.445433764452634	0	0	0	0	0	0	0	0	0	0	0	0	0.550927782547078	0	0	0	0	0	0	0	0	0	0	0	0	0	0	0	0	0	0.340591087316474	0	0	0	0.51181424138512
[truncated: 5,000 more columns]
