# Supplementary material for: Single-cell transcriptome profiling reveals several LncRNAs differentially expressed in idiopathic germ cell aplasia
Source: Front Cell Dev Biol. 2022 Sep 6;10:952518. doi: 10.3389/fcell.2022.952518 (PMC9486010; doi:10.3389/fcell.2022.952518)
Supplement: Supplementary file 9 [file DataSheet2.CSV]

SampleName	Class
iNOA1_AAACGAAAGTCCGTCG	SRT_iGCA
iNOA1_AAAGAACAGCCTCACG	LEY_iGCA
iNOA1_AAAGAACCATCCTTGC	MYD_iGCA
iNOA1_AAAGTGAAGGATGCGT	MYD_iGCA
iNOA1_AACAAGAGTACGACAG	LEY_iGCA
iNOA1_AACACACTCATGCCCT	LEY_iGCA
iNOA1_AACAGGGAGGGTATAT	MYD_iGCA
iNOA1_AACCATGCAGATCATC	LEY_iGCA
iNOA1_AACGAAACACCAGGTC	LEY_iGCA
iNOA1_AACGTCACAGGAATCG	LEY_iGCA
iNOA1_AACGTCATCTGGACCG	LEY_iGCA
iNOA1_AACTTACCATTAAAGG	MYD_iGCA
iNOA1_AAGACAATCCACACCT	LEY_iGCA
iNOA1_AAGATAGCAGAGTTGG	LEY_iGCA
iNOA1_AAGATAGGTGTGTGTT	LEY_iGCA
iNOA1_AAGCAGTGGTATCAAC	LEY_iGCA
iNOA1_AAGCATCCAGGAGGAG	LEY_iGCA
iNOA1_AAGCCATAGACTACCT	SRT_iGCA
iNOA1_AAGCGTTCATCATCCC	END_iGCA
iNOA1_AAGGAATAGCTGGTGA	LEY_iGCA
iNOA1_AAGGAATCATGGCCCA	MCR_iGCA
iNOA1_AAGTACCTCGAGATGG	LEY_iGCA
iNOA1_AAGTGAACAAGGATGC	MYD_iGCA
iNOA1_AAGTGAAGTTTGAAAG	MYD_iGCA
iNOA1_AAGTGAATCCGGTAGC	LEY_iGCA
iNOA1_AATCACGGTTGTTGCA	LEY_iGCA
iNOA1_AATGGAATCTAGTGAC	LEY_iGCA
iNOA1_AATTCCTTCCAAGCAT	LEY_iGCA
iNOA1_ACAAGCTCAGGTCTCG	LEY_iGCA
iNOA1_ACACGCGCAATGCTCA	LEY_iGCA
iNOA1_ACACTGAAGCAAATGT	LEY_iGCA
iNOA1_ACACTGACAGGTTACT	LEY_iGCA
iNOA1_ACAGCCGAGATGCTGG	LEY_iGCA
iNOA1_ACAGGGAGTTTGATCG	LEY_iGCA
iNOA1_ACATCCCGTCAAGTTC	LEY_iGCA
iNOA1_ACATCCCTCCATACAG	LEY_iGCA
iNOA1_ACATCGACACTAACGT	LEY_iGCA
iNOA1_ACATGCATCCCAAGTA	LEY_iGCA
iNOA1_ACCAACATCGCTAAAC	LEY_iGCA
iNOA1_ACCACAACAGCCTACG	LEY_iGCA
iNOA1_ACCACAATCAACTACG	TCL_iGCA
iNOA1_ACCCTCATCAGGAAGC	LEY_iGCA
iNOA1_ACGATGTAGGTGCCAA	LEY_iGCA
iNOA1_ACGGAAGAGGCTAACG	LEY_iGCA
iNOA1_ACGTACACAGCGTGCT	LEY_iGCA
iNOA1_ACGTACATCACGTAGT	MYD_iGCA
iNOA1_ACGTAGTAGACATACA	LEY_iGCA
iNOA1_ACGTAGTAGAGCAGCT	LEY_iGCA
iNOA1_ACGTAGTAGTAACAGT	LEY_iGCA
iNOA1_ACGTTCCAGACTTCGT	LEY_iGCA
iNOA1_ACTACGATCAAGCCCG	SRT_iGCA
iNOA1_ACTATGGTCGTAGAGG	LEY_iGCA
iNOA1_ACTATTCAGTTGCTGT	TCL_iGCA
iNOA1_ACTGTCCTCAAGCTGT	LEY_iGCA
iNOA1_ACTGTGATCGAACGGA	LEY_iGCA
iNOA1_ACTTAGGAGCTCACTA	MYD_iGCA
iNOA1_ACTTAGTCACAAAGTA	STRO_iGCA
iNOA1_ACTTATCGTAACACGG	LEY_iGCA
iNOA1_ACTTCCGTCACTGGTA	LEY_iGCA
iNOA1_ACTTCGCTCAAGAGTA	LEY_iGCA
iNOA1_ACTTCGCTCGTAACTG	LEY_iGCA
iNOA1_ACTTTCACACCGGCTA	MYD_iGCA
iNOA1_ACTTTCAGTTCATCGA	LEY_iGCA
iNOA1_AGAAATGGTAGCCCTG	LEY_iGCA
iNOA1_AGAACAACAAATACGA	LEY_iGCA
iNOA1_AGAACAACAACGGTAG	LEY_iGCA
iNOA1_AGAAGTACACAACGAG	LEY_iGCA
iNOA1_AGACAAAAGTCCTGCG	LEY_iGCA
iNOA1_AGACTCACAAACAGGC	LEY_iGCA
iNOA1_AGAGAATGTTCTCCCA	LEY_iGCA
iNOA1_AGAGCCCCACGCGCAT	LEY_iGCA
iNOA1_AGATAGATCACTGGGC	LEY_iGCA
iNOA1_AGATCGTGTAGATTAG	LEY_iGCA
iNOA1_AGCTACATCTGTCCCA	LEY_iGCA
iNOA1_AGGACGATCCCGTTGT	LEY_iGCA
iNOA1_AGGATCTCAATCCAGT	LEY_iGCA
iNOA1_AGGATCTGTGTTGACT	LEY_iGCA
iNOA1_AGGCTGCTCTTCCCAG	LEY_iGCA
iNOA1_AGGGCCTTCGGCAGTC	LEY_iGCA
iNOA1_AGGGCTCCACAGGATG	LEY_iGCA
iNOA1_AGGGCTCGTGACTAAA	MCR_iGCA
iNOA1_AGGGTCCAGACCGTTT	MCR_iGCA
iNOA1_AGGGTCCCATATCGGT	LEY_iGCA
iNOA1_AGGGTCCGTGCAGATG	LEY_iGCA
iNOA1_AGGTAGGTCGTCACCT	MYD_iGCA
iNOA1_AGGTCTAGTGGTCAAG	LEY_iGCA
iNOA1_AGGTGTTAGTCCGCCA	LEY_iGCA
iNOA1_AGGTTACCAGACATCT	SRT_iGCA
iNOA1_AGTACCACAAACGTGG	LEY_iGCA
iNOA1_AGTACTGCATCCTAAG	MCR_iGCA
iNOA1_AGTCAACGTCAACACT	MYD_iGCA
iNOA1_AGTCACAGTTGCGGAA	MCR_iGCA
iNOA1_AGTCCACCACCAGTAT	SRT_iGCA
iNOA1_AGTCTCCAGAGCAGCT	LEY_iGCA
iNOA1_AGTGCCGCAATTGTGC	END_iGCA
iNOA1_AGTGTTGAGGTCACAG	LEY_iGCA
iNOA1_AGTTAGCGTGGTCTCG	LEY_iGCA
iNOA1_ATACCTTGTCAAAGAT	LEY_iGCA
iNOA1_ATACTTCCAGCGAGTA	LEY_iGCA
iNOA1_ATACTTCTCGTGGACC	LEY_iGCA
iNOA1_ATAGGCTTCAGTGTTG	MYD_iGCA
iNOA1_ATCACAGGTGGCTAGA	LEY_iGCA
iNOA1_ATCACGATCAACACGT	LEY_iGCA
iNOA1_ATCATGTGTTCCAAAC	SRT_iGCA
iNOA1_ATCCACCCAGTTGGTT	LEY_iGCA
iNOA1_ATCCACCTCTGGTTGA	LEY_iGCA
iNOA1_ATCCATTTCAAGTCTG	LEY_iGCA
iNOA1_ATCCCTGAGGGAGGGT	TCL_iGCA
iNOA1_ATCCGTCCAAAGCAAT	LEY_iGCA
iNOA1_ATCCTATTCATGCTAG	MYD_iGCA
iNOA1_ATCGGATAGCGACATG	LEY_iGCA
iNOA1_ATCGTAGAGTTGGCTT	LEY_iGCA
iNOA1_ATCGTCCCACATACTG	LEY_iGCA
iNOA1_ATCTCTAGTATGCTAC	LEY_iGCA
iNOA1_ATGAAAGTCGATCCAA	STRO_iGCA
iNOA1_ATGCGATTCGACTCCT	LEY_iGCA
iNOA1_ATTACTCTCCATGCAA	LEY_iGCA
iNOA1_ATTCAGGGTGACCTGC	LEY_iGCA
iNOA1_ATTCATCAGTTATGGA	LEY_iGCA
iNOA1_ATTCCCGAGAGGCTGT	LEY_iGCA
iNOA1_ATTCCTAAGGCGTTAG	LEY_iGCA
iNOA1_ATTCCTAGTATATGGA	LEY_iGCA
iNOA1_ATTCGTTGTTCTCCCA	LEY_iGCA
iNOA1_ATTGGGTGTAACATAG	LEY_iGCA
iNOA1_ATTTCACAGCCTTTGA	LEY_iGCA
iNOA1_ATTTCACCATACAGCT	LEY_iGCA
iNOA1_CAACAGTGTGCCCTTT	MYD_iGCA
iNOA1_CAACCTCGTGTGTTTG	LEY_iGCA
iNOA1_CAACCTCGTTAGAAAC	LEY_iGCA
iNOA1_CAACGATTCCTGTAGA	LEY_iGCA
iNOA1_CAAGAGGTCATCCCGT	SRT_iGCA
iNOA1_CAAGCTACACAGCTGC	LEY_iGCA
iNOA1_CAATACGTCAAGCCAT	LEY_iGCA
iNOA1_CACAGGCTCGATCCAA	LEY_iGCA
iNOA1_CACAGGCTCGGCTGTG	LEY_iGCA
iNOA1_CACATGACAGACCAAG	LEY_iGCA
iNOA1_CACGGGTCAGTGTGCC	LEY_iGCA
iNOA1_CAGAGCCCACGGTGTC	LEY_iGCA
iNOA1_CAGATACAGGGTACAC	MYD_iGCA
iNOA1_CAGATACCAAGATGGC	LEY_iGCA
iNOA1_CAGATTGGTTGACGGA	LEY_iGCA
iNOA1_CAGCAATAGTGCCGAA	LEY_iGCA
iNOA1_CAGCAATGTTGGTGTT	LEY_iGCA
iNOA1_CAGCACGAGACTCCGC	LEY_iGCA
iNOA1_CAGGCCAAGTGCCTCG	SRT_iGCA
iNOA1_CAGGCCACAGTGTATC	LEY_iGCA
iNOA1_CAGTTAGCAAGTTCCA	LEY_iGCA
iNOA1_CAGTTCCTCCTACTGC	LEY_iGCA
iNOA1_CATACCCGTAACACCT	LEY_iGCA
iNOA1_CATAGACAGACTCAAA	LEY_iGCA
iNOA1_CATCAAGCAATTGCGT	LEY_iGCA
iNOA1_CATCCCATCGAGAAAT	LEY_iGCA
iNOA1_CATGCAAAGTGACCTT	LEY_iGCA
iNOA1_CATGCGGAGCACGGAT	MYD_iGCA
iNOA1_CATGCGGTCCATGATG	MYD_iGCA
iNOA1_CATGCTCAGCAACAGC	LEY_iGCA
iNOA1_CATGCTCAGTATAACG	STRO_iGCA
iNOA1_CATGGTAAGTTGAATG	LEY_iGCA
iNOA1_CATGGTACACATACGT	LEY_iGCA
iNOA1_CATTCCGAGGTCATTC	MYD_iGCA
iNOA1_CATTGTTGTCACTCTC	MYD_iGCA
iNOA1_CCAAGCGAGAGATGCC	MCR_iGCA
iNOA1_CCAATGACATCTGCGG	LEY_iGCA
iNOA1_CCAATTTTCCACACCT	LEY_iGCA
iNOA1_CCACCATGTTGCCATA	MYD_iGCA
iNOA1_CCATAAGCATTGTGCA	LEY_iGCA
iNOA1_CCCATTGCAGGCAATG	MYD_iGCA
iNOA1_CCCTCTCCATCCTGTC	END_iGCA
iNOA1_CCCTCTCGTTCCCACT	LEY_iGCA
iNOA1_CCGATCTCAGGACTAG	LEY_iGCA
iNOA1_CCGATGGTCGCTACGG	LEY_iGCA
iNOA1_CCGGTAGAGTCAGGGT	LEY_iGCA
iNOA1_CCGGTGACATACAGAA	LEY_iGCA
iNOA1_CCGGTGAGTTCAAAGA	LEY_iGCA
iNOA1_CCGGTGAGTTGCCAAT	LEY_iGCA
iNOA1_CCGTGAGTCAACTGAC	END_iGCA
iNOA1_CCTACGTAGATAGCTA	MYD_iGCA
iNOA1_CCTCCAAAGGTCGCCT	LEY_iGCA
iNOA1_CCTCTAGAGTAGAATC	SRT_iGCA
iNOA1_CCTCTAGCAACGATTC	LEY_iGCA
iNOA1_CCTCTAGGTCTCAGAT	LEY_iGCA
iNOA1_CCTCTCCTCTATCACT	MCR_iGCA
iNOA1_CCTGTTGGTTCTCTAT	LEY_iGCA
iNOA1_CCTGTTGTCATGAGGG	MCR_iGCA
iNOA1_CGAAGTTAGTCTGCGC	LEY_iGCA
iNOA1_CGAATTGTCCTAAGTG	LEY_iGCA
iNOA1_CGACAGCAGGCCTTCG	LEY_iGCA
iNOA1_CGAGTTAAGACTAAGT	UND_iGCA
iNOA1_CGAGTTACAGCGTACC	LEY_iGCA
iNOA1_CGATGCGCATCGATAC	LEY_iGCA
iNOA1_CGATGGCCATGAAGGC	TCL_iGCA
iNOA1_CGCATGGTCCGCCTAT	MYD_iGCA
iNOA1_CGGAACCGTACGTAGG	MYD_iGCA
iNOA1_CGGGACTGTAGAGCTG	LEY_iGCA
iNOA1_CGGGACTTCCGCCTAT	TCL_iGCA
iNOA1_CGGTCAGCAATGAAAC	MCR_iGCA
iNOA1_CGGTCAGCACTACACA	LEY_iGCA
iNOA1_CGTGATACACGCTGCA	LEY_iGCA
iNOA1_CGTGATAGTGAGTTGG	LEY_iGCA
iNOA1_CGTTGGGTCTTAGTTC	MYD_iGCA
iNOA1_CTAAGTGCAGAGTGAC	LEY_iGCA
iNOA1_CTACGGGGTCTAGGTT	LEY_iGCA
iNOA1_CTACTATGTGTATTGC	LEY_iGCA
iNOA1_CTATAGGAGCACTCTA	MYD_iGCA
iNOA1_CTATAGGCATACAGCT	LEY_iGCA
iNOA1_CTATCTATCGTGTTCC	MYD_iGCA
iNOA1_CTCAAGAGTTCGGCGT	LEY_iGCA
iNOA1_CTCAATTGTCGAACAG	LEY_iGCA
iNOA1_CTCATCGGTGCATTTG	MYD_iGCA
iNOA1_CTCCACACAGAGAAAG	LEY_iGCA
iNOA1_CTCCACAGTACCTAAC	LEY_iGCA
iNOA1_CTCCCAATCGTTTACT	LEY_iGCA
iNOA1_CTCTCAGAGGCTCACC	LEY_iGCA
iNOA1_CTCTCAGTCGGTGTAT	LEY_iGCA
iNOA1_CTCTGGTAGGGTAATT	LEY_iGCA
iNOA1_CTCTGGTGTTTCGATG	LEY_iGCA
iNOA1_CTGAGCGTCAGCATTG	LEY_iGCA
iNOA1_CTGAGGCCAAACGAGC	LEY_iGCA
iNOA1_CTGCATCAGTCATGGG	LEY_iGCA
iNOA1_CTGCATCGTCCCTGTT	LEY_iGCA
iNOA1_CTGCCATCACCTGCGA	MYD_iGCA
iNOA1_CTGCGAGAGCGGTATG	MYD_iGCA
iNOA1_CTGCGAGTCGTGTCAA	LEY_iGCA
iNOA1_CTGCTCACATCGAGCC	LEY_iGCA
iNOA1_CTGCTCATCGCGCTGA	LEY_iGCA
iNOA1_CTGGACGCAGGTCTCG	LEY_iGCA
iNOA1_CTGGCAGCAGGCACAA	LEY_iGCA
iNOA1_CTGTATTTCGCATGAT	LEY_iGCA
iNOA1_CTTCAATTCTTGCAGA	LEY_iGCA
iNOA1_CTTCCGACAGTCCCGA	LEY_iGCA
iNOA1_CTTCCTTAGCACTCAT	LEY_iGCA
iNOA1_CTTCGGTCAATCTCTT	LEY_iGCA
iNOA1_CTTCTCTGTGGTGATG	LEY_iGCA
iNOA1_CTTTCGGCATGACTCA	LEY_iGCA
iNOA1_GAACACTAGCTATCCA	LEY_iGCA
iNOA1_GAACACTAGTCATCGT	MYD_iGCA
iNOA1_GAACTGTGTTAGAGTA	STRO_iGCA
iNOA1_GAAGAATTCCTACCGT	LEY_iGCA
iNOA1_GAAGCCCTCTGGTGCG	LEY_iGCA
iNOA1_GAAGGACAGGAGAATG	MCR_iGCA
iNOA1_GAAGGGTAGGACTGGT	LEY_iGCA
iNOA1_GAATAGACATGGATCT	SRT_iGCA
iNOA1_GAATCGTAGGTCTTTG	LEY_iGCA
iNOA1_GAATCGTCAGGTCAAG	MYD_iGCA
iNOA1_GACATCAAGAAGCTGC	LEY_iGCA
iNOA1_GACCGTGAGACCAGCA	LEY_iGCA
iNOA1_GACCGTGCATCTGGGC	MYD_iGCA
iNOA1_GACCTTCTCTGTACAG	LEY_iGCA
iNOA1_GACGCTGCAAGTGTCT	LEY_iGCA
iNOA1_GACGTTATCCGCAACG	LEY_iGCA
iNOA1_GACTATGGTGCCGTAC	LEY_iGCA
iNOA1_GACTCAACAAAGGAGA	LEY_iGCA
iNOA1_GAGACTTGTGCTAGCC	LEY_iGCA
iNOA1_GAGCCTGGTACTGCCG	LEY_iGCA
iNOA1_GAGGCAAAGCGTATGG	LEY_iGCA
iNOA1_GAGGCCTTCTAGATCG	LEY_iGCA
iNOA1_GAGGGATTCAGGGATG	LEY_iGCA
iNOA1_GAGTCTAAGTCATAGA	LEY_iGCA
iNOA1_GAGTGAGGTTTCGGCG	LEY_iGCA
iNOA1_GAGTGTTAGAAACCAT	LEY_iGCA
iNOA1_GAGTGTTTCCATTCGC	LEY_iGCA
iNOA1_GAGTTACCACATCCCT	LEY_iGCA
iNOA1_GAGTTTGCACGACGCT	LEY_iGCA
iNOA1_GATCAGTGTTAGGACG	LEY_iGCA
iNOA1_GATGACTGTCGAGCTC	LEY_iGCA
iNOA1_GATTCTTAGAAACTCA	LEY_iGCA
iNOA1_GATTTCTCATCCTAAG	MCR_iGCA
iNOA1_GCAACATCATGTCAGT	LEY_iGCA
iNOA1_GCAACATTCAAACGAA	LEY_iGCA
iNOA1_GCACGCGCAATGCTCA	LEY_iGCA
iNOA1_GCACGGTTCGCGTTTC	SRT_iGCA
iNOA1_GCACTAAGTGGACCAA	LEY_iGCA
iNOA1_GCAGCCAAGAGCAACC	LEY_iGCA
iNOA1_GCAGCTGAGTGGTTCT	LEY_iGCA
iNOA1_GCATCGGAGAGAACCC	LEY_iGCA
iNOA1_GCCACAACAGCCTACG	LEY_iGCA
iNOA1_GCCATTCTCGGTGAAG	LEY_iGCA
iNOA1_GCCCGAAAGAGGTCAC	MCR_iGCA
iNOA1_GCCCGAACAGAGAATT	LEY_iGCA
iNOA1_GCCCTCATCAGGAAGC	LEY_iGCA
iNOA1_GCCTGTTGTCGTCTCT	MYD_iGCA
iNOA1_GCGTACACAGCGTGCT	LEY_iGCA
iNOA1_GCTACCTTCGTTATCT	LEY_iGCA
iNOA1_GCTGAATCACAAGCTT	LEY_iGCA
iNOA1_GGAACCCAGAAACACT	MYD_iGCA
iNOA1_GGAACCCGTTCATCTT	MYD_iGCA
iNOA1_GGAACCCTCTGTAACG	MCR_iGCA
iNOA1_GGAATCTCATGGGTTT	LEY_iGCA
iNOA1_GGAGGATAGCAGCGAT	LEY_iGCA
iNOA1_GGCTGTGAGCGCGTTC	LEY_iGCA
iNOA1_GGCTGTGTCCCAACTC	LEY_iGCA
iNOA1_GGCTGTGTCGCATTGA	LEY_iGCA
iNOA1_GGCTTTCTCAGGAGAC	LEY_iGCA
iNOA1_GGGACCTTCGACGCGT	MYD_iGCA
iNOA1_GGGACTCCATAACAGA	LEY_iGCA
iNOA1_GGGAGATCAGCACAAG	LEY_iGCA
iNOA1_GGGATGAGTCGCTTGG	LEY_iGCA
iNOA1_GGGATGATCTCAGAAC	LEY_iGCA
iNOA1_GGGCTACAGTCTTCCC	LEY_iGCA
iNOA1_GGGTAGAAGACGGATC	LEY_iGCA
iNOA1_GGGTCACGTAGCGAGT	LEY_iGCA
iNOA1_GGTAATCGTGTCCGGT	LEY_iGCA
iNOA1_GGTAGAGCAACCTAAC	LEY_iGCA
iNOA1_GGTCACGGTCATCGCG	LEY_iGCA
iNOA1_GGTCTGGTCTGTACAG	LEY_iGCA
iNOA1_GGTGAAGAGTATAGGT	LEY_iGCA
iNOA1_GGTGCCGAGCTAAGTA	LEY_iGCA
iNOA1_GGTTCTCCACAGTCAT	LEY_iGCA
iNOA1_GTAACCACATCGTCCT	UND_iGCA
iNOA1_GTAACCATCAACACGT	LEY_iGCA
iNOA1_GTAATCGAGGCCGCTT	SRT_iGCA
iNOA1_GTACAGTGTCCCTGAG	MCR_iGCA
iNOA1_GTACAGTTCACGACTA	LEY_iGCA
iNOA1_GTAGATCAGTGCGACA	LEY_iGCA
iNOA1_GTATTTCAGCCTCAGC	LEY_iGCA
iNOA1_GTCAGCGCATACCAGT	MYD_iGCA
iNOA1_GTCATTTAGTGAGCCA	LEY_iGCA
iNOA1_GTCCACTAGCGAGAAA	LEY_iGCA
iNOA1_GTCCCATGTGCAGGAT	MYD_iGCA
iNOA1_GTCCTCAAGCGTCTCG	LEY_iGCA
iNOA1_GTCGAATCAATTTCGG	LEY_iGCA
iNOA1_GTCGTTCTCCAAAGGG	LEY_iGCA
iNOA1_GTCTACCTCGTGGAAG	MYD_iGCA
iNOA1_GTCTCACTCTGATTCT	LEY_iGCA
iNOA1_GTGACGCCAGCACCCA	MCR_iGCA
iNOA1_GTGCAGCGTAGACGTG	LEY_iGCA
iNOA1_GTGCAGCTCATTATCC	MCR_iGCA
iNOA1_GTGCAGCTCCCATAGA	LEY_iGCA
iNOA1_GTGCGTGCAAACCACT	LEY_iGCA
iNOA1_GTGCGTGCAGTTGAAA	LEY_iGCA
iNOA1_GTGGGAAGTGTTGATC	LEY_iGCA
iNOA1_GTGTCCTGTGAGATAT	LEY_iGCA
iNOA1_GTGTTCCTCGCTAGCG	MCR_iGCA
iNOA1_GTTAGACAGTGCACCC	LEY_iGCA
iNOA1_GTTAGTGCACTGTGTA	LEY_iGCA
iNOA1_GTTCATTTCAAATAGG	LEY_iGCA
iNOA1_GTTCTATTCTAGCAAC	LEY_iGCA
iNOA1_GTTGCTCTCAAGAGTA	LEY_iGCA
iNOA1_GTTGTCCTCCTTGACC	LEY_iGCA
iNOA1_GTTTGGAGTGCTATTG	LEY_iGCA
iNOA1_TAACACGGTCGTCTCT	LEY_iGCA
iNOA1_TAACTTCTCGCAATTG	SRT_iGCA
iNOA1_TAAGCCACATTGGCAT	LEY_iGCA
iNOA1_TAAGCCATCGTCGGGT	MYD_iGCA
iNOA1_TACAGGTAGGACTATA	LEY_iGCA
iNOA1_TACAGGTCATCGTCCT	END_iGCA
iNOA1_TACGCTCCATTGCCGG	LEY_iGCA
iNOA1_TACGGTACAAGCCATT	LEY_iGCA
iNOA1_TACGTCCCAGTCGTTA	LEY_iGCA
iNOA1_TACTTCAAGACTAGAT	LEY_iGCA
iNOA1_TACTTCAAGACTCTAC	LEY_iGCA
iNOA1_TACTTCATCGCCAACG	LEY_iGCA
iNOA1_TACTTGTAGGAGGTTC	LEY_iGCA
iNOA1_TACTTGTAGTTGCGAG	LEY_iGCA
iNOA1_TAGACCACAAATGGTA	LEY_iGCA
iNOA1_TAGAGTCGTTGGGAAC	LEY_iGCA
iNOA1_TAGATCGTCGTGGTAT	LEY_iGCA
iNOA1_TAGGAGGGTCGAATGG	MYD_iGCA
iNOA1_TAGGTACGTGGCCCAT	LEY_iGCA
iNOA1_TAGGTTGCAAGTCCCG	LEY_iGCA
iNOA1_TAGGTTGGTACCCAGC	MYD_iGCA
iNOA1_TATCCTACATCTAACG	LEY_iGCA
iNOA1_TATCGCCAGTGAGCCA	LEY_iGCA
iNOA1_TATCTTGAGGATTTCC	LEY_iGCA
iNOA1_TATCTTGTCTACCCAC	LEY_iGCA
iNOA1_TATTCCAAGCGTATGG	LEY_iGCA
iNOA1_TATTCCATCTCCTGCA	LEY_iGCA
iNOA1_TATTGCTTCAATCCGA	MYD_iGCA
iNOA1_TATTTCGAGACGACTG	MYD_iGCA
iNOA1_TATTTCGCAGGCCCTA	LEY_iGCA
iNOA1_TCAAGACCAGATGCGA	MYD_iGCA
iNOA1_TCACAAGGTAAGTAGT	MYD_iGCA
iNOA1_TCACAAGTCCCGAACG	LEY_iGCA
iNOA1_TCACTATCAAGAATAC	LEY_iGCA
iNOA1_TCACTATCAAGGAGTC	TCL_iGCA
iNOA1_TCACTCGCACGACAAG	LEY_iGCA
iNOA1_TCAGCCTAGACGGAAA	MYD_iGCA
iNOA1_TCAGCCTAGTCTCTGA	TCL_iGCA
iNOA1_TCATATCAGGTTTACC	LEY_iGCA
iNOA1_TCATGAGCAGTTGTTG	LEY_iGCA
iNOA1_TCATGAGTCAGGGTAG	LEY_iGCA
iNOA1_TCATGAGTCGAGGCAA	LEY_iGCA
iNOA1_TCATGGAGTATGGAGC	LEY_iGCA
iNOA1_TCATGTTAGAGGTTAT	LEY_iGCA
iNOA1_TCATGTTGTGGTCTCG	LEY_iGCA
iNOA1_TCATTACTCACTACTT	MYD_iGCA
iNOA1_TCATTCATCGGTAGAG	LEY_iGCA
iNOA1_TCCACGTGTTGCCAAT	LEY_iGCA
iNOA1_TCCATCGTCCATTGTT	LEY_iGCA
iNOA1_TCCATGCTCGTGTCAA	LEY_iGCA
iNOA1_TCCCAGTTCTGAGGCC	LEY_iGCA
iNOA1_TCCGGGATCTCGAACA	LEY_iGCA
iNOA1_TCCTTCTGTTTGTTCT	LEY_iGCA
iNOA1_TCCTTCTTCCATTTCA	LEY_iGCA
iNOA1_TCGAAGTTCTGAGATC	LEY_iGCA
iNOA1_TCGACCTAGATGATTG	LEY_iGCA
iNOA1_TCGACCTTCTTTCTAG	LEY_iGCA
iNOA1_TCGCAGGTCTACGCAA	LEY_iGCA
iNOA1_TCGCTCAGTAGTAAGT	MCR_iGCA
iNOA1_TCGGATAAGTAGGATT	MYD_iGCA
iNOA1_TCGGGTGCAGACGCTC	LEY_iGCA
iNOA1_TCGGGTGTCCAGTGCG	LEY_iGCA
iNOA1_TCGGTCTGTCGTATTG	LEY_iGCA
iNOA1_TCGTCCAAGAAGCCAC	LEY_iGCA
iNOA1_TCGTCCACACTTGTGA	LEY_iGCA
iNOA1_TCGTCCAGTAGTGCGA	MCR_iGCA
iNOA1_TCGTCCAGTCGATTTG	UND_iGCA
iNOA1_TCGTGGGCACCAGACC	TCL_iGCA
iNOA1_TCGTGGGTCCCAAGCG	MCR_iGCA
iNOA1_TCTACATCATCGCTCT	MCR_iGCA
iNOA1_TCTATACAGAAAGCGA	MYD_iGCA
iNOA1_TCTATACTCCCTTGGT	LEY_iGCA
iNOA1_TCTATCACAAATCCCA	LEY_iGCA
iNOA1_TCTTAGTAGCTGACCC	LEY_iGCA
iNOA1_TCTTAGTAGCTGCCCC	UND_iGCA
iNOA1_TCTTAGTCATCCGTGG	MCR_iGCA
iNOA1_TGAACGTGTCCTTTGC	LEY_iGCA
iNOA1_TGAATGCAGGCCATAG	SRT_iGCA
iNOA1_TGACAGTAGTAATCCC	MCR_iGCA
iNOA1_TGACGCGCATGTGGCC	LEY_iGCA
iNOA1_TGAGACTAGTATCTGC	LEY_iGCA
iNOA1_TGAGGGAAGTCTCTGA	LEY_iGCA
iNOA1_TGAGGGATCCTCTTTC	STRO_iGCA
iNOA1_TGATCAGCACATGTTG	LEY_iGCA
iNOA1_TGATCTTAGCAAATCA	LEY_iGCA
iNOA1_TGATTCTCACTTGGGC	LEY_iGCA
iNOA1_TGCATCCCACTGGCCA	LEY_iGCA
iNOA1_TGCCGAGCATGGCACC	LEY_iGCA
iNOA1_TGCTCCAAGATAGCAT	LEY_iGCA
iNOA1_TGCTCCAAGTACGAGC	MYD_iGCA
iNOA1_TGCTCGTGTTGCGTAT	LEY_iGCA
iNOA1_TGCTGAATCGACTCCT	LEY_iGCA
iNOA1_TGCTTCGTCTAGCAAC	LEY_iGCA
iNOA1_TGGAACTAGTAAATGC	LEY_iGCA
iNOA1_TGGAACTTCACCATGA	SRT_iGCA
iNOA1_TGGCGTGAGGACCCAA	LEY_iGCA
iNOA1_TGGGAAGTCCAACCAA	LEY_iGCA
iNOA1_TGGGATTCAGTTGTTG	LEY_iGCA
iNOA1_TGGGCGTTCGTGCATA	MYD_iGCA
iNOA1_TGGGCTGCAAGTGGAC	LEY_iGCA
iNOA1_TGGTTAGCAGGTTCGC	MCR_iGCA
iNOA1_TGTAGACCAGCTCTGG	LEY_iGCA
iNOA1_TGTCAGAAGTTGCTGT	LEY_iGCA
iNOA1_TGTCCCAGTTGGAGAC	LEY_iGCA
iNOA1_TGTCCTGGTCAAGCCC	TCL_iGCA
iNOA1_TGTGGCGGTGAAGCGT	LEY_iGCA
iNOA1_TGTTCATAGACTGTTC	LEY_iGCA
iNOA1_TGTTCATAGGTTCTAC	LEY_iGCA
iNOA1_TGTTCATAGTGTACAA	LEY_iGCA
iNOA1_TGTTCATTCGCTGATA	LEY_iGCA
iNOA1_TGTTGAGGTAGCGTTT	MCR_iGCA
iNOA1_TTAATCCCAGATGCGA	LEY_iGCA
iNOA1_TTACCGCTCCCAGCGA	LEY_iGCA
iNOA1_TTACGCCCATCTCAAG	MCR_iGCA
iNOA1_TTAGGCACACTATCCC	MYD_iGCA
iNOA1_TTCAATCCAGAGGCTA	LEY_iGCA
iNOA1_TTCAGGAAGTCGCCCA	LEY_iGCA
iNOA1_TTCATTGTCAAACGTC	STRO_iGCA
iNOA1_TTCCACGGTGAATTGA	LEY_iGCA
iNOA1_TTCCGTGCATATTCGG	MYD_iGCA
iNOA1_TTCCTTCCATCAACCA	LEY_iGCA
iNOA1_TTCCTTCGTCTACAGT	LEY_iGCA
iNOA1_TTCTAGTAGCCTAACT	TCL_iGCA
iNOA1_TTCTTCCAGATAACAC	LEY_iGCA
iNOA1_TTGACCCGTAGTTCCA	LEY_iGCA
iNOA1_TTGACCCGTGCAACGA	MYD_iGCA
iNOA1_TTGAGTGGTTGGCCTG	LEY_iGCA
iNOA1_TTGATGGGTTACCTGA	STRO_iGCA
iNOA1_TTGCATTCATCGAAGG	MYD_iGCA
iNOA1_TTGCATTGTGAGTGAC	LEY_iGCA
iNOA1_TTGCCCCGTAGTTCCA	LEY_iGCA
iNOA1_TTGCCTGAGCTAGTTC	UND_iGCA
iNOA1_TTGCTGCTCGTGGGAA	LEY_iGCA
iNOA1_TTGGATGCAAGACGGT	LEY_iGCA
iNOA1_TTGGGATCATACGCAT	LEY_iGCA
iNOA1_TTGGGTAGTGGATCGA	LEY_iGCA
iNOA1_TTTACTGAGTCCTACA	TCL_iGCA
iNOA1_TTTATGCTCAGTCTTT	LEY_iGCA
iNOA1_TTTCACACACAAATGA	LEY_iGCA
iNOA1_TTTCAGTCAATCGCAT	MYD_iGCA
iNOA1_TTTCAGTTCGCCTCTA	LEY_iGCA
iNOA1_TTTCATGGTTGTTGCA	MYD_iGCA
iNOA1_TTTCGATCAATTGGTC	SRT_iGCA
iNOA1_TTTCGATTCCAACCAA	LEY_iGCA
iNOA1_TTTGGAGCATTCTGTT	LEY_iGCA
iNOA1_TTTGGAGGTAAGATTG	SRT_iGCA
iNOA2_AAACACGGTCATGACT	LEY_iGCA
iNOA2_AAACGAAGTACTCGCG	LEY_iGCA
iNOA2_AAAGAACAGGAAAGAC	LEY_iGCA
iNOA2_AAAGAACAGGAAAGCC	LEY_iGCA
iNOA2_AAAGAACCAAGTGACG	LEY_iGCA
iNOA2_AAAGGGCAGTAACGTA	MYD_iGCA
iNOA2_AAATGGATCCAGCACG	MCR_iGCA
iNOA2_AACAACCAGGGCTTCC	LEY_iGCA
iNOA2_AACAACCTCGACGCTG	MYD_iGCA
iNOA2_AACAACGAGACAACAT	LEY_iGCA
iNOA2_AACAGGGTCCGTAGTA	LEY_iGCA
iNOA2_AACCCAATCACTCACC	LEY_iGCA
iNOA2_AACGGGAGTGCCTGCA	LEY_iGCA
iNOA2_AACGTCAGTTTCTATC	LEY_iGCA
iNOA2_AAGAACACACTTACAG	LEY_iGCA
iNOA2_AAGACTCGTCTGTTAG	LEY_iGCA
iNOA2_AAGATAGCACGTCTCT	MYD_iGCA
iNOA2_AAGATAGGTGACCTGC	LEY_iGCA
iNOA2_AAGATAGGTGCCCTGC	LEY_iGCA
iNOA2_AAGCAGTGGTATCAAC	LEY_iGCA
iNOA2_AAGCCATAGCCGCACT	MYD_iGCA
iNOA2_AAGCGAGCATAGAAAC	SRT_iGCA
iNOA2_AAGGTAAGTCGAACGA	LEY_iGCA
iNOA2_AAGGTAAGTCGAACGC	LEY_iGCA
iNOA2_AAGTACCGTAGAAACT	MYD_iGCA
iNOA2_AAGTGAAGTACGAAAT	MYD_iGCA
iNOA2_AATCGACAGATACGAT	MCR_iGCA
iNOA2_AATTTCCCATAATGCC	LEY_iGCA
iNOA2_ACAAAGATCGTCGCTT	TCL_iGCA
iNOA2_ACAAGCTCACCAGGTC	LEY_iGCA
iNOA2_ACACAGTAGACGGATC	LEY_iGCA
iNOA2_ACACTGAGTATTGAGA	SRT_iGCA
iNOA2_ACAGGGACACCTGAAT	LEY_iGCA
iNOA2_ACATATCCAGCATACT	LEY_iGCA
iNOA2_ACATCCCTCTTGGTGA	MCR_iGCA
iNOA2_ACCAACACATCCTTCG	LEY_iGCA
iNOA2_ACCACAATCCACACCT	MYD_iGCA
iNOA2_ACCATTTGTCTCACGG	LEY_iGCA
iNOA2_ACCCTCACACTGGCCA	LEY_iGCA
iNOA2_ACCCTTGCAAAGCTCT	TCL_iGCA
iNOA2_ACCCTTGCAGATTTCG	MCR_iGCA
iNOA2_ACCCTTGGTTGAAGTA	LEY_iGCA
iNOA2_ACCTGTCGTGCATGAG	SRT_iGCA
iNOA2_ACGATCACATTGAAAG	LEY_iGCA
iNOA2_ACGCACGAGCCTGAGA	LEY_iGCA
iNOA2_ACGCACGGTCTTGAAC	LEY_iGCA
iNOA2_ACGTAACTCTCACCCA	LEY_iGCA
iNOA2_ACGTACAAGCGCCTCA	LEY_iGCA
iNOA2_ACTATGGGTTCCAGGC	LEY_iGCA
iNOA2_ACTGATGGTTGTTGCA	MYD_iGCA
iNOA2_ACTGTCCTCATTACTC	LEY_iGCA
iNOA2_ACTGTGAGTGGGTATG	LEY_iGCA
iNOA2_ACTTAGGGTGCCTTTC	LEY_iGCA
iNOA2_ACTTATCAGTACTGTC	LEY_iGCA
iNOA2_AGACAGGAGCGCTGCT	TCL_iGCA
iNOA2_AGACTCAGTCCTACGG	LEY_iGCA
iNOA2_AGAGCAGGTGCCTTTC	MCR_iGCA
iNOA2_AGAGCAGTCAACTCTT	MYD_iGCA
iNOA2_AGAGCAGTCAGTCCGG	TCL_iGCA
iNOA2_AGCATCATCCCGTTGT	MYD_iGCA
iNOA2_AGCCAGCTCGGAATTC	STRO_iGCA
iNOA2_AGCGTCGAGTTTCGAC	LEY_iGCA
iNOA2_AGCTACACAAATTGCC	LEY_iGCA
iNOA2_AGCTCAAAGCCAAGGT	LEY_iGCA
iNOA2_AGGAATAAGCGAATGC	MCR_iGCA
iNOA2_AGGAATACACGTAACT	LEY_iGCA
iNOA2_AGGACTTGTGAATTGA	LEY_iGCA
iNOA2_AGGACTTTCACCTCTG	LEY_iGCA
iNOA2_AGGAGGTCACGGAAGT	LEY_iGCA
iNOA2_AGGCATTAGAGTCTGG	LEY_iGCA
iNOA2_AGGCATTAGATCGACG	SRT_iGCA
iNOA2_AGGCATTAGGTAGTCG	LEY_iGCA
iNOA2_AGGGAGTTCACGATCA	LEY_iGCA
iNOA2_AGGGCCTAGAGAGGTA	LEY_iGCA
iNOA2_AGGGCCTGTAGGTCAG	LEY_iGCA
iNOA2_AGGGTCCAGCAGGTCA	MYD_iGCA
iNOA2_AGGGTTTTCTAAGAAG	TCL_iGCA
iNOA2_AGGTAGGGTTCCGCTT	LEY_iGCA
iNOA2_AGGTCATCATAGTCAC	LEY_iGCA
iNOA2_AGGTTGTCAGAGCGTA	LEY_iGCA
iNOA2_AGTAACCCAATACAGA	LEY_iGCA
iNOA2_AGTACCAGTGGATTTC	MYD_iGCA
iNOA2_AGTACTGAGCGGGTTA	LEY_iGCA
iNOA2_AGTAGTCCAGAGATTA	LEY_iGCA
iNOA2_AGTCAACTCTTGGAAC	MCR_iGCA
iNOA2_AGTGCGGCAATCAGCT	SRT_iGCA
iNOA2_AGTTAGCCAATTAGGA	LEY_iGCA
iNOA2_ATACCGACACCCATAA	LEY_iGCA
iNOA2_ATACTTCAGAAACTGT	LEY_iGCA
iNOA2_ATAGGCTAGACCATTC	LEY_iGCA
iNOA2_ATAGGCTAGCCCATTC	LEY_iGCA
iNOA2_ATCACTTGTCACGTGC	LEY_iGCA
iNOA2_ATCAGGTAGATAGGGA	LEY_iGCA
iNOA2_ATCATTCAGCTAATGA	LEY_iGCA
iNOA2_ATCCACCCAAGGTACG	LEY_iGCA
iNOA2_ATCCATTGTGAATATG	LEY_iGCA
iNOA2_ATCCGTCTCTTACGGA	LEY_iGCA
iNOA2_ATCGATGAGTCATAGA	LEY_iGCA
iNOA2_ATCGCCTGTAGAGACC	LEY_iGCA
iNOA2_ATCGCCTGTAGAGCCC	LEY_iGCA
iNOA2_ATCGGATGTTCTCCAC	LEY_iGCA
iNOA2_ATCGTAGCAAATACAG	MYD_iGCA
iNOA2_ATCGTGAAGCACAAAT	LEY_iGCA
iNOA2_ATGACCAAGACCTCAT	LEY_iGCA
iNOA2_ATGAGTCCAGCTTTCC	LEY_iGCA
iNOA2_ATGCGATCAATTGCCA	LEY_iGCA
iNOA2_ATGCGATGTTCGTTCC	LEY_iGCA
iNOA2_ATGCGATTCCAAACCA	LEY_iGCA
iNOA2_ATGCGATTCGTCGGGT	LEY_iGCA
iNOA2_ATGGATCTCAGCGTCG	TCL_iGCA
iNOA2_ATGGGTTTCTCGTGAA	LEY_iGCA
iNOA2_ATGTCCCTCGGTTCAA	LEY_iGCA
iNOA2_ATTACCTCATGACTAC	SRT_iGCA
iNOA2_ATTACCTGTCCAGCCA	LEY_iGCA
iNOA2_ATTACCTGTTTCTTAC	LEY_iGCA
iNOA2_ATTACCTTCGGCTGGT	LEY_iGCA
iNOA2_ATTCATCGTCGGTACC	MYD_iGCA
iNOA2_ATTCCTACACAAGTGG	LEY_iGCA
iNOA2_ATTCTTGCAGTCGTTA	UND_iGCA
iNOA2_ATTCTTGGTGAGGAAA	LEY_iGCA
iNOA2_ATTCTTGTCCAGTACA	LEY_iGCA
iNOA2_ATTGGGTAGGTCTTTG	LEY_iGCA
iNOA2_CAACAGTAGAAGATCT	LEY_iGCA
iNOA2_CAACCAACACGCGTCA	LEY_iGCA
iNOA2_CAACCTCTCTGTACAG	LEY_iGCA
iNOA2_CAACGATCACGCAGTC	SRT_iGCA
iNOA2_CAAGACTGTTCTCTCG	LEY_iGCA
iNOA2_CAATGACTCACTCACC	LEY_iGCA
iNOA2_CAATGCCTCACTCACC	LEY_iGCA
iNOA2_CAATTTCCAGTTCTAG	LEY_iGCA
iNOA2_CACAGATAGTCCGTCG	LEY_iGCA
iNOA2_CACATGATCTATACGG	LEY_iGCA
iNOA2_CACCGTTAGCTTTCTT	LEY_iGCA
iNOA2_CACGAATAGCCTATTG	LEY_iGCA
iNOA2_CACGTGGAGGTTCAGG	LEY_iGCA
iNOA2_CACGTGGCACATCATG	LEY_iGCA
iNOA2_CACGTGGGTACGTAGG	LEY_iGCA
iNOA2_CACTAAGAGTTCTACG	SRT_iGCA
iNOA2_CACTGGGCAACAGCTT	LEY_iGCA
iNOA2_CAGATCACAACCCTCT	LEY_iGCA
iNOA2_CAGATTGCACGTAACT	MCR_iGCA
iNOA2_CAGATTGGTTCTTGCC	LEY_iGCA
iNOA2_CAGCAATTCACCTCGT	LEY_iGCA
iNOA2_CAGCAATTCATTGCTT	LEY_iGCA
iNOA2_CAGCAATTCTCGCCTA	LEY_iGCA
iNOA2_CAGCAGCTCATTATCC	LEY_iGCA
iNOA2_CAGCGTGCAGCTACTA	MYD_iGCA
iNOA2_CAGTTAGTCCATCGTC	LEY_iGCA
iNOA2_CAGTTCCTCCACGTAA	LEY_iGCA
iNOA2_CATACACTCTAGACAC	LEY_iGCA
iNOA2_CATACCCTCTAGACAC	MYD_iGCA
iNOA2_CATCAAGTCTAGGCCG	LEY_iGCA
iNOA2_CATCCACCAAATCCCA	LEY_iGCA
iNOA2_CATCGCTCAGTCGCAC	LEY_iGCA
iNOA2_CATCGTCTCAAGGCTT	LEY_iGCA
iNOA2_CATGAGTTCCCACAGG	LEY_iGCA
iNOA2_CATGCCTGTTGTGTTG	LEY_iGCA
iNOA2_CATTCTAGTCTGCGCA	LEY_iGCA
iNOA2_CATTGAGCAGGAGACT	LEY_iGCA
iNOA2_CATTGTTAGGTAATCA	LEY_iGCA
iNOA2_CCAATGATCCTTGACC	LEY_iGCA
iNOA2_CCAATTTGTCACCGCA	LEY_iGCA
iNOA2_CCACAAATCTACTCAT	LEY_iGCA
iNOA2_CCACACTCAATCTAGC	MCR_iGCA
iNOA2_CCACCATAGAGGACTC	LEY_iGCA
iNOA2_CCACGAGGTAGCGTTT	LEY_iGCA
iNOA2_CCACTTGAGCGACTTT	LEY_iGCA
iNOA2_CCCATTGGTTCTATCT	MYD_iGCA
iNOA2_CCCATTGTCCTCGCAT	LEY_iGCA
iNOA2_CCCGGAATCACCCTGT	TCL_iGCA
iNOA2_CCCTAACGTCATCTAG	MYD_iGCA
iNOA2_CCCTGATTCCAGTGCG	MYD_iGCA
iNOA2_CCCTTAGCAGGCAATG	LEY_iGCA
iNOA2_CCGAACGCACAAACGG	LEY_iGCA
iNOA2_CCGCAAGCACACACTA	LEY_iGCA
iNOA2_CCGGTAGGTATGTGTC	LEY_iGCA
iNOA2_CCGGTAGGTTCCTAAG	LEY_iGCA
iNOA2_CCGGTAGTCCTGTAGA	LEY_iGCA
iNOA2_CCGTTCAAGATGCAGC	LEY_iGCA
iNOA2_CCTATCGAGTAGGATT	LEY_iGCA
iNOA2_CCTATCGTCCGGGACT	LEY_iGCA
iNOA2_CCTCATGGTCCTCATC	MYD_iGCA
iNOA2_CCTCCAAAGGTAGTAT	LEY_iGCA
iNOA2_CCTCTAGCAAGAGTGC	LEY_iGCA
iNOA2_CCTTGTGCAATTTCTC	LEY_iGCA
iNOA2_CCTTTGGGTCGGTACC	MYD_iGCA
iNOA2_CGACAGCTCAACTGAC	LEY_iGCA
iNOA2_CGAGTGCTCAACTTTC	LEY_iGCA
iNOA2_CGATGGCGTGACAGCA	MCR_iGCA
iNOA2_CGATGGCTCACCGACG	SRT_iGCA
iNOA2_CGCAGGTCACCCATAA	MYD_iGCA
iNOA2_CGCAGGTCAGCTACCG	TCL_iGCA
iNOA2_CGCATAACACTTGAGT	LEY_iGCA
iNOA2_CGGAACCAGGGTCAAC	LEY_iGCA
iNOA2_CGGAACCGTTTGTTGG	LEY_iGCA
iNOA2_CGGAGAACACCAGCTG	STRO_iGCA
iNOA2_CGGAGAACACCTGTCT	LEY_iGCA
iNOA2_CGGCAGTCATGAATCC	LEY_iGCA
iNOA2_CGGCAGTGTTGTCAGT	LEY_iGCA
iNOA2_CGGCAGTTCTTAGGAC	MCR_iGCA
iNOA2_CGGGTCACATATGGCT	LEY_iGCA
iNOA2_CGGGTGTCAATGACCT	STRO_iGCA
iNOA2_CGGGTGTTCGCTTTAT	SRT_iGCA
iNOA2_CGTAATGTCCTCTAGC	MCR_iGCA
iNOA2_CGTAGTAGTTCGAAGG	LEY_iGCA
iNOA2_CGTCAAAAGGTAAACT	TCL_iGCA
iNOA2_CGTGATACAGGCCTGT	UND_iGCA
iNOA2_CTAACTTGTTCCGCAG	LEY_iGCA
iNOA2_CTAAGTGGTATGAGAT	LEY_iGCA
iNOA2_CTACACGACGCTCTTC	SRT_iGCA
iNOA2_CTACAGACACAACGTT	MCR_iGCA
iNOA2_CTAGGTACAAAGGGTC	LEY_iGCA
iNOA2_CTCAAGAAGCGTCTCG	MYD_iGCA
iNOA2_CTCAAGACATGCTGCG	LEY_iGCA
iNOA2_CTCAAGATCCCTTCCC	LEY_iGCA
iNOA2_CTCAAGCAGAGCACTG	LEY_iGCA
iNOA2_CTCAATTTCTCCTACG	SRT_iGCA
iNOA2_CTCACTGCAGTCACGC	MCR_iGCA
iNOA2_CTCAGAAAGGTAGCCA	SRT_iGCA
iNOA2_CTCAGGGCACCGTGAC	LEY_iGCA
iNOA2_CTCAGTCAGAAGGTAG	LEY_iGCA
iNOA2_CTCATTACAGTTGTTG	LEY_iGCA
iNOA2_CTCCGATCACTACGGC	MYD_iGCA
iNOA2_CTCCGATCAGTAGAAT	LEY_iGCA
iNOA2_CTCCTCCCACTTTAGG	LEY_iGCA
iNOA2_CTCCTCCTCTCACCCA	LEY_iGCA
iNOA2_CTCCTTTAGTGATCGG	LEY_iGCA
iNOA2_CTCCTTTCAGTTAGAA	LEY_iGCA
iNOA2_CTCTCGAAGCCTGTGC	MYD_iGCA
iNOA2_CTCTCGACAAATGGTA	LEY_iGCA
iNOA2_CTGAATGTCATGAGAA	MYD_iGCA
iNOA2_CTGAGCGAGGATACAT	LEY_iGCA
iNOA2_CTGAGCGGTTAGTCGT	LEY_iGCA
iNOA2_CTGAGGCGTGGCAACA	LEY_iGCA
iNOA2_CTGATCCCAATCGCCG	END_iGCA
iNOA2_CTGATCCTCTCGGTAA	LEY_iGCA
iNOA2_CTGCGAGCACAGCATT	MYD_iGCA
iNOA2_CTGGACGCAGCTAACT	LEY_iGCA
iNOA2_CTGTATTTCCGGTAGC	LEY_iGCA
iNOA2_CTTACCGCAGAGCGTA	LEY_iGCA
iNOA2_CTTACCGTCGTTGTAG	LEY_iGCA
iNOA2_CTTCCGATCCAAGCAT	LEY_iGCA
iNOA2_CTTCCTTAGCTGCGAA	LEY_iGCA
iNOA2_CTTCCTTTCCGATGTA	LEY_iGCA
iNOA2_CTTCGGTTCTCCTACG	LEY_iGCA
iNOA2_CTTCTCTAGTCTGGAG	MYD_iGCA
iNOA2_GAACGTTTCAGGCGAA	LEY_iGCA
iNOA2_GAAGGGTAGACATATG	LEY_iGCA
iNOA2_GAAGTAAAGATTCGAA	LEY_iGCA
iNOA2_GACAGCCCAAGTAGTA	STRO_iGCA
iNOA2_GACCCAGAGGATTTAG	MCR_iGCA
iNOA2_GACCCAGAGTGTAGAT	LEY_iGCA
iNOA2_GACCCAGCACATGGTT	LEY_iGCA
iNOA2_GACCTTCAGACAAGCC	MYD_iGCA
iNOA2_GACCTTCCAAGCGGAT	LEY_iGCA
iNOA2_GACTATGAGTCGCGAA	LEY_iGCA
iNOA2_GAGAAATGTATGTCCA	LEY_iGCA
iNOA2_GAGATGGTCTACGGGC	STRO_iGCA
iNOA2_GAGCCTGTCCATCTCG	SRT_iGCA
iNOA2_GAGCTGCCAGGCGAAT	LEY_iGCA
iNOA2_GAGTCTACAGCTTTCC	MCR_iGCA
iNOA2_GAGTGAGCACGGTGAA	LEY_iGCA
iNOA2_GAGTGTTTCGAAGAAT	MYD_iGCA
iNOA2_GAGTTGTCACACGGTC	STRO_iGCA
iNOA2_GATCATGAGATAACAC	LEY_iGCA
iNOA2_GATCATGCAGGCAATG	LEY_iGCA
iNOA2_GATGAGGCACGTGAGA	LEY_iGCA
iNOA2_GATGATCAGGCATTTC	MYD_iGCA
iNOA2_GATGATCCAGTGTATC	MCR_iGCA
iNOA2_GCAACATAGCCTGAAG	LEY_iGCA
iNOA2_GCAACATGTGAACTAA	LEY_iGCA
iNOA2_GCACAGTAGACGGATC	LEY_iGCA
iNOA2_GCAGGGACACCTGAAT	LEY_iGCA
iNOA2_GCATCGGTCGTTCTAT	LEY_iGCA
iNOA2_GCATGATGTTAGGAGC	LEY_iGCA
iNOA2_GCATTAGGTGATAGAT	LEY_iGCA
iNOA2_GCCAACACATCCTTCG	LEY_iGCA
iNOA2_GCCAACGGTTCCTAGA	LEY_iGCA
iNOA2_GCCACAATCCACACCT	MYD_iGCA
iNOA2_GCCAGGTAGACATATG	LEY_iGCA
iNOA2_GCCAGTGCATCCTTGC	LEY_iGCA
iNOA2_GCCAGTGGTGGGCTTC	LEY_iGCA
iNOA2_GCCATTCCACTCCGAG	LEY_iGCA
iNOA2_GCCATTTGTCTCACGG	LEY_iGCA
iNOA2_GCCCCAGCACATGGTT	LEY_iGCA
iNOA2_GCCCTCACACTGGCCA	LEY_iGCA
iNOA2_GCCCTTGCAAAGCTCT	TCL_iGCA
iNOA2_GCCGATGCACATGAAA	LEY_iGCA
iNOA2_GCCTGTTAGGAAGTCC	LEY_iGCA
iNOA2_GCGCACGGTCTTGAAC	UND_iGCA
iNOA2_GCGTAACTCTCACCCA	LEY_iGCA
iNOA2_GCTATGGGTTCCAGGC	LEY_iGCA
iNOA2_GCTGATGGTTGTTGCA	MYD_iGCA
iNOA2_GCTGGGTAGTGGACGT	TCL_iGCA
iNOA2_GCTGGGTTCATGGAGG	LEY_iGCA
iNOA2_GCTTAGGGTGCCTTTC	LEY_iGCA
iNOA2_GCTTATCAGTACTGTC	LEY_iGCA
iNOA2_GGAACCCCAGGACAGT	LEY_iGCA
iNOA2_GGAACCCGTGCGTTTA	LEY_iGCA
iNOA2_GGAGATGTCGAGCACC	MCR_iGCA
iNOA2_GGAGCAAAGTCCCAAT	LEY_iGCA
iNOA2_GGAGGTAAGGGTTTCT	LEY_iGCA
iNOA2_GGCATCATCCCGTTGT	LEY_iGCA
iNOA2_GGCTCAAAGCCAAGGT	LEY_iGCA
iNOA2_GGCTTGGCATTGTCGA	LEY_iGCA
iNOA2_GGGACAATCATCCTGC	LEY_iGCA
iNOA2_GGGACCTCACCCGTAG	MCR_iGCA
iNOA2_GGGACCTTCGAGCTGC	LEY_iGCA
iNOA2_GGGAGATCAAAGACGC	LEY_iGCA
iNOA2_GGGAGATCAAAGCCGC	LEY_iGCA
iNOA2_GGGAGTAAGAGAGTTT	LEY_iGCA
iNOA2_GGGATCCTCAGGTGTT	LEY_iGCA
iNOA2_GGGATCCTCAGTGTTG	LEY_iGCA
iNOA2_GGGCCCTTCGAGCTGC	LEY_iGCA
iNOA2_GGGCTACAGACCAGAC	LEY_iGCA
iNOA2_GGGGCCTGTAGGTCAG	LEY_iGCA
iNOA2_GGGGCCTTCGAGCTGC	LEY_iGCA
iNOA2_GGGGGGGGGGGGGGGG	LEY_iGCA
iNOA2_GGGTATTCAGGTGTGA	LEY_iGCA
iNOA2_GGGTATTGTGTCGATT	LEY_iGCA
iNOA2_GGGTCACGTTAGAAGT	LEY_iGCA
iNOA2_GGGTCACTCCACGGGT	LEY_iGCA
iNOA2_GGGTTATGTCGAGTGA	LEY_iGCA
iNOA2_GGGTTTAAGTAGGAAG	MYD_iGCA
iNOA2_GGGTTTACACTATGTG	MCR_iGCA
iNOA2_GGTAATCTCTACGCAA	LEY_iGCA
iNOA2_GGTAGAGAGCGTGCTC	LEY_iGCA
iNOA2_GGTGCGGCAATCAGCT	SRT_iGCA
iNOA2_GGTGTCGGTAGAGACC	LEY_iGCA
iNOA2_GGTGTCGGTAGAGCCC	LEY_iGCA
iNOA2_GGTGTTATCATCGCCT	LEY_iGCA
iNOA2_GGTTAACGTAGGACCA	LEY_iGCA
iNOA2_GGTTCTCCAGCTACAT	LEY_iGCA
iNOA2_GGTTCTCGTCAGTCCG	LEY_iGCA
iNOA2_GTAATGCGTGAGACCA	LEY_iGCA
iNOA2_GTAATGCGTGAGCCCA	LEY_iGCA
iNOA2_GTAGCTAGTCTTGAGT	LEY_iGCA
iNOA2_GTAGGTTAGTCACGCC	LEY_iGCA
iNOA2_GTCAAACAGGTTAGTA	LEY_iGCA
iNOA2_GTCAAGTCAGCGTAGA	LEY_iGCA
iNOA2_GTCAAGTGTACCGCGT	MCR_iGCA
iNOA2_GTCACGGCAACCAGAG	LEY_iGCA
iNOA2_GTCACGGTCCCGTGAG	LEY_iGCA
iNOA2_GTCACGGTCGTGTCAA	MYD_iGCA
iNOA2_GTCATCCAGGCTCTCG	LEY_iGCA
iNOA2_GTCCTCAGTTGTCATG	LEY_iGCA
iNOA2_GTCTACCCAGCAGTTT	TCL_iGCA
iNOA2_GTCTAGAAGGTGAGCT	LEY_iGCA
iNOA2_GTCTTTACACTGCGTG	LEY_iGCA
iNOA2_GTCTTTATCTCTAGGA	LEY_iGCA
iNOA2_GTGAGTTCATGCAGGA	SRT_iGCA
iNOA2_GTGCACGCAGTCAGAG	LEY_iGCA
iNOA2_GTGCAGCGTTCAAAGA	STRO_iGCA
iNOA2_GTGCGTGGTACTGAGG	TCL_iGCA
iNOA2_GTGGCGTAGATACGAT	MYD_iGCA
iNOA2_GTGGCGTCAAATCGGG	LEY_iGCA
iNOA2_GTGGCGTGTCTAGTGT	SRT_iGCA
iNOA2_GTGGGAACAAGCGCAA	LEY_iGCA
iNOA2_GTGGGAATCGCGCCAA	LEY_iGCA
iNOA2_GTGTAACCAAGAGTTA	TCL_iGCA
iNOA2_GTGTAACTCGCCTAGG	LEY_iGCA
iNOA2_GTGTAACTCGTCGACG	LEY_iGCA
iNOA2_GTGTAACTCTAATTCC	END_iGCA
iNOA2_GTGTGGCCAAGCCCAC	LEY_iGCA
iNOA2_GTGTGGCTCTACACTT	LEY_iGCA
iNOA2_GTGTTAGCAAATCAAG	LEY_iGCA
iNOA2_GTGTTAGTCAACCTTT	LEY_iGCA
iNOA2_GTTACAGTCGCGTAGC	TCL_iGCA
iNOA2_GTTACCCAGACGTCGA	LEY_iGCA
iNOA2_GTTCATTCACACCTAA	MCR_iGCA
iNOA2_GTTCCGTCACCCGTAG	UND_iGCA
iNOA2_GTTCTATGTGTGTGGA	LEY_iGCA
iNOA2_GTTGAACAGTCGAGGT	TCL_iGCA
iNOA2_GTTGCGGTCCGATCTC	LEY_iGCA
iNOA2_GTTGCTCGTAGTCACT	MYD_iGCA
iNOA2_GTTGCTCGTCGATTCA	LEY_iGCA
iNOA2_GTTGTAGAGACGCCAA	LEY_iGCA
iNOA2_GTTTACTGTGAGACGT	LEY_iGCA
iNOA2_GTTTGGATCCGCGGAT	TCL_iGCA
iNOA2_TAACACGGTCATGACT	LEY_iGCA
iNOA2_TAACTTCGTTCCTAAG	LEY_iGCA
iNOA2_TAAGCCACACGTAGAG	LEY_iGCA
iNOA2_TAAGCGTAGATTACCC	LEY_iGCA
iNOA2_TAAGCGTGTACGCGTC	LEY_iGCA
iNOA2_TACAACGAGACAACAT	MYD_iGCA
iNOA2_TACATTCAGTTTGCTG	LEY_iGCA
iNOA2_TACCGGGTCGCGGGCA	LEY_iGCA
iNOA2_TACCGGGTCGCGTGCA	LEY_iGCA
iNOA2_TACCGGGTCGCGTGCC	MYD_iGCA
iNOA2_TACCGGGTCGCGTGGA	LEY_iGCA
iNOA2_TACCGGGTCTCCTGTG	LEY_iGCA
iNOA2_TACGCTCAGCACTAAA	LEY_iGCA
iNOA2_TACGGTATCGCGTAGC	LEY_iGCA
iNOA2_TACGTCCCAAATCAGA	LEY_iGCA
iNOA2_TACGTCCCACATCATG	LEY_iGCA
iNOA2_TACGTCCGTGCACGCT	MYD_iGCA
iNOA2_TACTGCCGTCCAGCAC	LEY_iGCA
iNOA2_TACTTACAGTCTCCTC	LEY_iGCA
iNOA2_TACTTACGTAAGCAAT	LEY_iGCA
iNOA2_TACTTCATCGGTTAGT	LEY_iGCA
iNOA2_TAGGGTTGTACCTAAC	LEY_iGCA
iNOA2_TAGGTACAGGTCTACT	LEY_iGCA
iNOA2_TAGGTACAGTTGTCGT	LEY_iGCA
iNOA2_TAGGTTGTCTTTGCAT	LEY_iGCA
iNOA2_TAGTGCAAGAGTGTTA	MCR_iGCA
iNOA2_TAGTGCATCCCTCATG	LEY_iGCA
iNOA2_TATACCTGTGTTGAGG	LEY_iGCA
iNOA2_TATGTTCGTCATGCAT	LEY_iGCA
iNOA2_TCAAGACTCGCCGAGT	LEY_iGCA
iNOA2_TCAAGTGGTGCGAGTA	UND_iGCA
iNOA2_TCAAGTGTCCTGATAG	LEY_iGCA
iNOA2_TCACAAGAGCCACCGT	LEY_iGCA
iNOA2_TCACACCAGACAGTCG	MYD_iGCA
iNOA2_TCACACCTCTGCGGAC	SRT_iGCA
iNOA2_TCACATTGTCAGGCAA	LEY_iGCA
iNOA2_TCACGCTAGCGATGAC	LEY_iGCA
iNOA2_TCACGGGTCTGGCCTT	LEY_iGCA
iNOA2_TCACTATGTTCGCGTG	LEY_iGCA
iNOA2_TCAGGTAGTGAAGCTG	LEY_iGCA
iNOA2_TCAGGTAGTGGTCTAT	LEY_iGCA
iNOA2_TCAGTGACAACGACTT	LEY_iGCA
iNOA2_TCAGTGACATCCGATA	LEY_iGCA
iNOA2_TCAGTTTTCTGAGAAA	LEY_iGCA
iNOA2_TCATACTCATATACCG	LEY_iGCA
iNOA2_TCATATCCAGCATACT	LEY_iGCA
iNOA2_TCATCCGAGTCAACAA	LEY_iGCA
iNOA2_TCATCCGGTATCGTGT	LEY_iGCA
iNOA2_TCATCCGGTGCATCTA	LEY_iGCA
iNOA2_TCATGAGTCCGATAAC	LEY_iGCA
iNOA2_TCATGCCCAAGTGGAC	LEY_iGCA
iNOA2_TCATGCCCATGCGTGC	TCL_iGCA
iNOA2_TCATGCCTCCTGGGTG	LEY_iGCA
iNOA2_TCATTGTAGAGTTCGG	SRT_iGCA
iNOA2_TCCACCATCGCTTGAA	LEY_iGCA
iNOA2_TCCACGTCAACTCCAA	LEY_iGCA
iNOA2_TCCACGTTCTTGGAAC	LEY_iGCA
iNOA2_TCCAGAACAAGTTCGT	LEY_iGCA
iNOA2_TCCATCGGTCGCTCGA	LEY_iGCA
iNOA2_TCCGATCGTCTTACTT	LEY_iGCA
iNOA2_TCCGATCGTGCTTATG	LEY_iGCA
iNOA2_TCCGATCGTGGCTTGC	LEY_iGCA
iNOA2_TCCGTGTCACCCAACG	LEY_iGCA
iNOA2_TCCTCCCAGACTAAGT	LEY_iGCA
iNOA2_TCCTCCCGTGATACTC	LEY_iGCA
iNOA2_TCCTCGAGTTGGGATG	LEY_iGCA
iNOA2_TCCTCTTCAATCCAGT	LEY_iGCA
iNOA2_TCCTGCAAGGACGCTA	LEY_iGCA
iNOA2_TCCTTTCCACAAGCTT	LEY_iGCA
iNOA2_TCGAACAGTAGCGATG	STRO_iGCA
iNOA2_TCGACCTAGGATTTGA	LEY_iGCA
iNOA2_TCGATTTTCCTCTGCA	LEY_iGCA
iNOA2_TCGATTTTCGAATGCT	LEY_iGCA
iNOA2_TCGCAGGTCTCGACGG	LEY_iGCA
iNOA2_TCGCTTGTCATTGTTC	LEY_iGCA
iNOA2_TCGGATAAGACCTCCG	LEY_iGCA
iNOA2_TCGGGCAAGCTGACCC	MYD_iGCA
iNOA2_TCGGGCAAGCTGCCCC	LEY_iGCA
iNOA2_TCGGGTGAGGCTAGCA	LEY_iGCA
iNOA2_TCGGGTGGTCGCACAC	STRO_iGCA
iNOA2_TCGTGCTTCATCGCCT	LEY_iGCA
iNOA2_TCGTGGGGTTCTCCTG	MYD_iGCA
iNOA2_TCTATCAGTTAGTTCG	LEY_iGCA
iNOA2_TCTCACGCAAGGTCGA	LEY_iGCA
iNOA2_TCTCACGTCACACCCT	MYD_iGCA
iNOA2_TCTCTGGAGCAGCGAT	MYD_iGCA
iNOA2_TCTCTGGTCGTAATGC	LEY_iGCA
iNOA2_TCTGGCTAGAACTTCC	LEY_iGCA
iNOA2_TCTGGCTGTCAAGCGA	LEY_iGCA
iNOA2_TCTGTCGTCAATGCAC	SRT_iGCA
iNOA2_TCTTAGTCACACCTGG	LEY_iGCA
iNOA2_TCTTAGTCAGTCCGTG	LEY_iGCA
iNOA2_TCTTCCTTCGTTAGAC	LEY_iGCA
iNOA2_TCTTTGAGTTGGAGAC	LEY_iGCA
iNOA2_TGAACGTGTGCGAACA	TCL_iGCA
iNOA2_TGAATGCGTGTACGCC	LEY_iGCA
iNOA2_TGACAGTAGTTGCATC	LEY_iGCA
iNOA2_TGACAGTCATAGATCC	LEY_iGCA
iNOA2_TGACTCCTCCACCCTA	LEY_iGCA
iNOA2_TGAGACTGTCCACATA	LEY_iGCA
iNOA2_TGAGCGCCAAGCGCAA	MCR_iGCA
iNOA2_TGAGCGCCATACAGGG	UND_iGCA
iNOA2_TGAGGAGGTCAAGCCC	LEY_iGCA
iNOA2_TGAGGAGGTGGCGCTT	STRO_iGCA
iNOA2_TGAGGTTAGGCCCAAA	LEY_iGCA
iNOA2_TGAGTCATCGATTTCT	LEY_iGCA
iNOA2_TGATCAGCACATGAAA	LEY_iGCA
iNOA2_TGATCAGGTAGCTCGC	LEY_iGCA
iNOA2_TGATGCATCAGTCCGG	MCR_iGCA
iNOA2_TGATTCTAGACTTAAG	LEY_iGCA
iNOA2_TGATTTCCAGAGCTAG	LEY_iGCA
iNOA2_TGCAGATGTTCAGGTT	MYD_iGCA
iNOA2_TGCAGTAGTAGATTAG	LEY_iGCA
iNOA2_TGCGACGAGGAACGCT	LEY_iGCA
iNOA2_TGCGACGAGGCAATGC	LEY_iGCA
iNOA2_TGCGATATCGATGGAG	LEY_iGCA
iNOA2_TGCGGGTCATTCACCC	LEY_iGCA
iNOA2_TGCTTCGTCGCCAGTG	MYD_iGCA
iNOA2_TGGATCACATCTAACG	TCL_iGCA
iNOA2_TGGATCATCAGTCATG	LEY_iGCA
iNOA2_TGGGAAGAGTAACGAT	LEY_iGCA
iNOA2_TGGTAGTTCTCTCGCA	LEY_iGCA
iNOA2_TGGTTAGTCCGGACTG	STRO_iGCA
iNOA2_TGTAAGCAGAAAGTCT	MYD_iGCA
iNOA2_TGTAGACCATCACGGC	LEY_iGCA
iNOA2_TGTAGCCCATCACGGC	LEY_iGCA
iNOA2_TGTGCGGGTTAACCTG	SRT_iGCA
iNOA2_TGTGTGAAGCTCGGCT	LEY_iGCA
iNOA2_TGTTACTAGGGCTAAC	MYD_iGCA
iNOA2_TGTTACTAGGGTTAAT	LEY_iGCA
iNOA2_TGTTCCGCACGGGCTT	LEY_iGCA
iNOA2_TGTTCTAGTTGATGTC	LEY_iGCA
iNOA2_TGTTGAGGTGATACAA	LEY_iGCA
iNOA2_TTAATCCAGATTGTGA	SRT_iGCA
iNOA2_TTAATCCCAAGAGGTC	LEY_iGCA
iNOA2_TTACTGTAGTGGTGGT	LEY_iGCA
iNOA2_TTAGGCACATCTGCGG	LEY_iGCA
iNOA2_TTAGGGTAGTAGGATT	MCR_iGCA
iNOA2_TTCAATCGTCCAACGC	LEY_iGCA
iNOA2_TTCACCGCACATACTG	LEY_iGCA
iNOA2_TTCAGGACATGAATAG	MYD_iGCA
iNOA2_TTCATTGAGCGACTGA	LEY_iGCA
iNOA2_TTCATTGTCAGGTAAA	LEY_iGCA
iNOA2_TTCCTAAAGGTATAGT	LEY_iGCA
iNOA2_TTCCTAAGTACAGTCT	LEY_iGCA
iNOA2_TTCCTTCCAGGATGAC	MYD_iGCA
iNOA2_TTCCTTCCAGGATGCC	MYD_iGCA
iNOA2_TTCGCTGCACTCTGCT	LEY_iGCA
iNOA2_TTCTCTCAGCGTATAA	LEY_iGCA
iNOA2_TTCTTGACATGTGGCC	LEY_iGCA
iNOA2_TTGACCCAGGTAGCCA	LEY_iGCA
iNOA2_TTGCCCCAGGTAGCCA	LEY_iGCA
iNOA2_TTGCCTGAGACATACA	LEY_iGCA
iNOA2_TTGCCTGGTTGGTAGG	LEY_iGCA
iNOA2_TTGGGCGAGCTGCGAA	LEY_iGCA
iNOA2_TTGGGTACAGCTAACT	LEY_iGCA
iNOA2_TTGGGTAGTTGACGGA	LEY_iGCA
iNOA2_TTGTGGACATTCCTCG	TCL_iGCA
iNOA2_TTGTTCACACCAAATC	LEY_iGCA
iNOA2_TTGTTGTGTTGCATAC	SRT_iGCA
iNOA2_TTGTTTGCATACAGCT	MYD_iGCA
iNOA2_TTTACTGCAGCTCTGG	LEY_iGCA
iNOA2_TTTAGTCCAGCACAAG	LEY_iGCA
iNOA2_TTTAGTCTCGTACCTC	MCR_iGCA
iNOA2_TTTCAGTCATGGGCAA	LEY_iGCA
iNOA2_TTTCATGGTACTCGAT	LEY_iGCA
iNOA2_TTTCGATAGACCACGA	LEY_iGCA
iNOA2_TTTCGATTCGCCTAGG	LEY_iGCA
iNOA2_TTTGGTTTCCCAGGCA	LEY_iGCA
iNOA3_AAACCCAAGGAACGTC	LEY_iGCA
iNOA3_AAACCCACACGACGCT	LEY_iGCA
iNOA3_AAACCCACATCGGCCA	SRT_iGCA
iNOA3_AAACCCAGTAATGCTC	LEY_iGCA
iNOA3_AAACCCATCAGTCATG	SRT_iGCA
iNOA3_AAACGAAAGCGCCTAC	LEY_iGCA
iNOA3_AAACGAACAAGACCGA	LEY_iGCA
iNOA3_AAACGAACACCCTCTA	LEY_iGCA
iNOA3_AAACGAACATCGGTTA	LEY_iGCA
iNOA3_AAACGAATCGCCACTT	MYD_iGCA
iNOA3_AAACGCTAGAGCCGAT	END_iGCA
iNOA3_AAACGCTCAACGAGGT	MYD_iGCA
iNOA3_AAACGCTCACTCACTC	LEY_iGCA
iNOA3_AAACGCTGTACGCTTA	LEY_iGCA
iNOA3_AAAGAACAGAAATTGC	LEY_iGCA
iNOA3_AAAGAACAGGTAGATT	STRO_iGCA
iNOA3_AAAGAACAGTTTCTTC	LEY_iGCA
iNOA3_AAAGAACGTAAGAACT	LEY_iGCA
iNOA3_AAAGAACGTTATTCTC	LEY_iGCA
iNOA3_AAAGGATAGAGGATGA	LEY_iGCA
iNOA3_AAAGGATAGCAAACAT	LEY_iGCA
iNOA3_AAAGGATAGGGCTAAC	LEY_iGCA
iNOA3_AAAGGATTCGCGATCG	LEY_iGCA
iNOA3_AAAGGGCAGGTCGCCT	MYD_iGCA
iNOA3_AAAGGGCCAATAACGA	LEY_iGCA
iNOA3_AAAGGGCCATCAGTGT	LEY_iGCA
iNOA3_AAAGGGCGTTCATCTT	LEY_iGCA
iNOA3_AAAGGGCTCCATGCAA	LEY_iGCA
iNOA3_AAAGGGCTCGTAGCCG	LEY_iGCA
iNOA3_AAAGTCCAGATAACAC	SRT_iGCA
iNOA3_AAAGTCCAGGAACGTC	LEY_iGCA
iNOA3_AAAGTCCAGGCGTCCT	MYD_iGCA
iNOA3_AAAGTCCCAACCACGC	LEY_iGCA
iNOA3_AAAGTCCCAGCTAACT	MYD_iGCA
iNOA3_AAAGTGAAGGTAGATT	LEY_iGCA
iNOA3_AAATCTCTCCGAGAAG	SRT_iGCA
iNOA3_AAATGGACAAACCGGA	LEY_iGCA
iNOA3_AAATGGACAAGAGGTC	LEY_iGCA
iNOA3_AAATGGACAGACTGCC	MCR_iGCA
iNOA3_AAATGGACAGAGGGTT	MYD_iGCA
iNOA3_AAATGGATCGCAGTTA	MYD_iGCA
iNOA3_AACAACCCAATCCTTT	LEY_iGCA
iNOA3_AACAACCCATGACTCA	LEY_iGCA
iNOA3_AACAACCTCGGCCAAC	TCL_iGCA
iNOA3_AACAACCTCTACAGGT	MCR_iGCA
iNOA3_AACAAGAAGGAGCTGT	MCR_iGCA
iNOA3_AACAAGACATGCAGCC	MYD_iGCA
iNOA3_AACAAGAGTTCGTGCG	MYD_iGCA
iNOA3_AACACACCAACACGAG	LEY_iGCA
iNOA3_AACACACTCTGGCCGA	LEY_iGCA
iNOA3_AACAGGGAGTAGTCAA	LEY_iGCA
iNOA3_AACAGGGAGTTAACAG	MCR_iGCA
iNOA3_AACAGGGGTCCACAGC	LEY_iGCA
iNOA3_AACAGGGTCGGTCTAA	LEY_iGCA
iNOA3_AACCAACCAACGTAAA	LEY_iGCA
iNOA3_AACCAACGTACGTACT	LEY_iGCA
iNOA3_AACCAACTCTCCTACG	LEY_iGCA
iNOA3_AACCACATCCCTTCCC	MYD_iGCA
iNOA3_AACCATGAGGATGAGA	UND_iGCA
iNOA3_AACCATGCATTAAAGG	LEY_iGCA
iNOA3_AACCATGGTTGCCATA	LEY_iGCA
iNOA3_AACCATGTCAAGCTTG	LEY_iGCA
iNOA3_AACCATGTCATGAGGG	LEY_iGCA
iNOA3_AACCATGTCTAGTTCT	SRT_iGCA
iNOA3_AACCCAAAGTAGGGTC	STRO_iGCA
iNOA3_AACCCAAGTCTACAAC	STRO_iGCA
iNOA3_AACCTGAAGGGATCTG	LEY_iGCA
iNOA3_AACCTTTCATCCGAAT	STRO_iGCA
iNOA3_AACCTTTGTTTCCATT	MYD_iGCA
iNOA3_AACGAAACACGGTCTG	MYD_iGCA
iNOA3_AACGAAAGTTCCAGGC	MYD_iGCA
iNOA3_AACGAAAGTTTACTGG	LEY_iGCA
iNOA3_AACGGGAGTCCAGAAG	TCL_iGCA
iNOA3_AACGTCATCTACACTT	MYD_iGCA
iNOA3_AACGTCATCTCGCAGG	SRT_iGCA
iNOA3_AACTTCTAGTGGTCAG	LEY_iGCA
iNOA3_AACTTCTCACGTACTA	LEY_iGCA
iNOA3_AAGAACACAGTCAGAG	LEY_iGCA
iNOA3_AAGAACAGTGACGCCT	LEY_iGCA
iNOA3_AAGAACATCTGCCTGT	UND_iGCA
iNOA3_AAGACAACACTTCAAG	MCR_iGCA
iNOA3_AAGACTCCAAAGACGC	LEY_iGCA
iNOA3_AAGACTCCAGCGATTT	END_iGCA
iNOA3_AAGATAGCACGCGGTT	LEY_iGCA
iNOA3_AAGATAGGTCTTCCGT	MYD_iGCA
iNOA3_AAGATAGTCCCTGTTG	LEY_iGCA
iNOA3_AAGCAGTGGTATCAAC	LEY_iGCA
iNOA3_AAGCATCAGATTCGCT	MYD_iGCA
iNOA3_AAGCATCCAAGGTTGG	MCR_iGCA
iNOA3_AAGCATCGTGACTCTA	LEY_iGCA
iNOA3_AAGCATCTCTGCCTGT	MYD_iGCA
iNOA3_AAGCATCTCTTGTGCC	LEY_iGCA
iNOA3_AAGCCATTCGGTGCAC	LEY_iGCA
iNOA3_AAGCGAGAGCACTCCG	LEY_iGCA
iNOA3_AAGCGAGTCTATGCCC	LEY_iGCA
iNOA3_AAGCGTTAGTGGCAGT	MCR_iGCA
iNOA3_AAGCGTTCAGCTACCG	LEY_iGCA
iNOA3_AAGCGTTCAGTCAGAG	LEY_iGCA
iNOA3_AAGGAATTCCGTGTCT	LEY_iGCA
iNOA3_AAGTACCAGCATCGAG	LEY_iGCA
iNOA3_AAGTACCGTAGAAACT	SRT_iGCA
iNOA3_AAGTACCGTAGCGCCT	LEY_iGCA
iNOA3_AAGTACCGTATGAGGC	SRT_iGCA
iNOA3_AAGTACCGTTAAACCC	LEY_iGCA
iNOA3_AAGTCGTAGATTGCGG	LEY_iGCA
iNOA3_AAGTCGTAGTAGCTCT	LEY_iGCA
iNOA3_AAGTCGTCACGCTGCA	LEY_iGCA
iNOA3_AAGTCGTGTATCGTTG	LEY_iGCA
iNOA3_AAGTCGTGTATTGAGA	MCR_iGCA
iNOA3_AAGTGAAAGCATTTGC	LEY_iGCA
iNOA3_AAGTGAAGTACTCGAT	TCL_iGCA
iNOA3_AAGTGAAGTGGCTTGC	LEY_iGCA
iNOA3_AAGTGAAGTTGCATCA	LEY_iGCA
iNOA3_AAGTTCGAGATGAAGG	LEY_iGCA
iNOA3_AAGTTCGAGCTCATAC	MCR_iGCA
iNOA3_AAGTTCGAGCTGAAGC	MYD_iGCA
iNOA3_AAGTTCGTCATACGGT	LEY_iGCA
iNOA3_AATAGAGCACATCATG	LEY_iGCA
iNOA3_AATCACGCACAGTATC	MYD_iGCA
iNOA3_AATCACGGTAGGAAAG	LEY_iGCA
iNOA3_AATCACGGTTGTATGC	STRO_iGCA
iNOA3_AATCGACAGAAACTGT	SRT_iGCA
iNOA3_AATCGACGTGAGGATC	LEY_iGCA
iNOA3_AATCGTGGTCCAGCGT	LEY_iGCA
iNOA3_AATGAAGGTCCACAGC	SRT_iGCA
iNOA3_AATGAAGTCACCTTAT	SRT_iGCA
iNOA3_AATGACCAGCAACAAT	LEY_iGCA
iNOA3_AATGACCCATCGCCTT	LEY_iGCA
iNOA3_AATGACCGTATTAAGG	MCR_iGCA
iNOA3_AATGCCAAGACTTCGT	MYD_iGCA
iNOA3_AATGCCAAGCCTTCTC	LEY_iGCA
iNOA3_AATGCCAAGTTCTCTT	MCR_iGCA
iNOA3_AATGCCATCTACCTTA	LEY_iGCA
iNOA3_AATGGAACAGAGAGGG	LEY_iGCA
iNOA3_AATGGAAGTGGATACG	MYD_iGCA
iNOA3_AATGGAATCACCGCTT	MYD_iGCA
iNOA3_AATGGCTCAACTCGTA	MYD_iGCA
iNOA3_AATGGCTTCATTACTC	LEY_iGCA
iNOA3_AATTCCTCACCGGCTA	MCR_iGCA
iNOA3_AATTCCTTCCATCACC	LEY_iGCA
iNOA3_AATTTCCAGCGCCTTG	LEY_iGCA
iNOA3_AATTTCCAGTTGCGAG	LEY_iGCA
iNOA3_AATTTCCTCGTGCGAC	MYD_iGCA
iNOA3_ACAAAGAAGGCCTAAG	MCR_iGCA
iNOA3_ACAAAGAGTCTGGTTA	MCR_iGCA
iNOA3_ACAACCAAGATAGCAT	MCR_iGCA
iNOA3_ACAACCAAGCCTCAGC	LEY_iGCA
iNOA3_ACAACCACATAGACTC	LEY_iGCA
iNOA3_ACAAGACTCACAGAGG	SRT_iGCA
iNOA3_ACAAGCTAGTAACAGT	LEY_iGCA
iNOA3_ACAAGCTGTCAAAGCG	LEY_iGCA
iNOA3_ACAAGCTTCTTTACAC	LEY_iGCA
iNOA3_ACACAGTCATGGGTTT	LEY_iGCA
iNOA3_ACACCAACAATGAACA	LEY_iGCA
iNOA3_ACACCAACAGGCATGA	LEY_iGCA
iNOA3_ACACCAACATGTGGTT	STRO_iGCA
iNOA3_ACACCAAGTACTCGTA	MYD_iGCA
iNOA3_ACACCAATCAGCCTTC	MYD_iGCA
iNOA3_ACACGCGAGGGCCTCT	END_iGCA
iNOA3_ACACGCGGTCATAAAG	LEY_iGCA
iNOA3_ACACTGACACGCTGTG	LEY_iGCA
iNOA3_ACACTGAGTGCCTGAC	LEY_iGCA
iNOA3_ACACTGATCCTGGTCT	LEY_iGCA
iNOA3_ACAGAAAAGCAATTCC	MCR_iGCA
iNOA3_ACAGAAACATAGAATG	MYD_iGCA
iNOA3_ACAGCCGAGTATAGGT	LEY_iGCA
iNOA3_ACAGCCGCAGCTCGGT	LEY_iGCA
iNOA3_ACAGCCGTCATCGGGC	LEY_iGCA
iNOA3_ACAGGGAAGCCTCCAG	LEY_iGCA
iNOA3_ACAGGGAAGTTGCGCC	SRT_iGCA
iNOA3_ACAGGGACAATGTCTG	LEY_iGCA
iNOA3_ACAGGGAGTAACTGCT	LEY_iGCA
iNOA3_ACAGGGAGTACTCAAC	LEY_iGCA
iNOA3_ACATCGATCGAGCACC	LEY_iGCA
iNOA3_ACATGCAAGCTCACTA	TCL_iGCA
iNOA3_ACATGCAAGCTGCGAA	LEY_iGCA
iNOA3_ACATGCACACGGTCTG	MYD_iGCA
iNOA3_ACATTTCAGCAATAAC	MCR_iGCA
iNOA3_ACATTTCAGCTAAGTA	LEY_iGCA
iNOA3_ACATTTCAGCTCCGAC	LEY_iGCA
iNOA3_ACATTTCAGGCACAAC	MYD_iGCA
iNOA3_ACATTTCAGTGCAACG	LEY_iGCA
iNOA3_ACATTTCGTCCAGCGT	END_iGCA
iNOA3_ACCAAACAGAGAGAAC	LEY_iGCA
iNOA3_ACCAAACAGTACCCTA	LEY_iGCA
iNOA3_ACCAAACCAAGGCTTT	LEY_iGCA
iNOA3_ACCAAACCACCCGTAG	LEY_iGCA
iNOA3_ACCAAACGTGCCTTTC	LEY_iGCA
iNOA3_ACCAAACTCCTATTTG	LEY_iGCA
iNOA3_ACCAACACAGCGGATA	MCR_iGCA
iNOA3_ACCAACACATGAGTAA	LEY_iGCA
iNOA3_ACCAACAGTCATAAAG	LEY_iGCA
iNOA3_ACCAACATCGGCTGGT	SRT_iGCA
iNOA3_ACCACAAAGTATAGAC	LEY_iGCA
iNOA3_ACCACAATCCACACAA	LEY_iGCA
iNOA3_ACCATTTAGTGATAAC	MCR_iGCA
iNOA3_ACCATTTGTCGGCTAC	SRT_iGCA
iNOA3_ACCCAAAAGCGACTTT	MYD_iGCA
iNOA3_ACCCAAATCAGGTGTT	MYD_iGCA
iNOA3_ACCCAAATCTTGGATG	LEY_iGCA
iNOA3_ACCCTCACACTCATAG	LEY_iGCA
iNOA3_ACCCTCAGTGCTCTCT	STRO_iGCA
iNOA3_ACCCTCATCCTGTTAT	MYD_iGCA
iNOA3_ACCCTTGCAGGGAGAG	MYD_iGCA
iNOA3_ACCTACCCATGTGTCA	MCR_iGCA
iNOA3_ACCTACCTCTAAGCCA	LEY_iGCA
iNOA3_ACCTACCTCTGGCCTT	LEY_iGCA
iNOA3_ACCTGAACAGATCATC	MYD_iGCA
iNOA3_ACCTGAACATTCAGGT	MYD_iGCA
iNOA3_ACCTGAATCAAGCTGT	LEY_iGCA
iNOA3_ACCTGTCAGGCGTTAG	LEY_iGCA
iNOA3_ACCTGTCCATGGATCT	LEY_iGCA
iNOA3_ACCTGTCGTCGACGCT	LEY_iGCA
iNOA3_ACCTGTCTCAAAGAAC	MYD_iGCA
iNOA3_ACCTGTCTCGGTGTTA	MYD_iGCA
iNOA3_ACGATCAAGAATTGCA	LEY_iGCA
iNOA3_ACGATCAAGTGACACG	LEY_iGCA
iNOA3_ACGATCAAGTGTTCCA	LEY_iGCA
iNOA3_ACGATCAGTATCTCTT	LEY_iGCA
iNOA3_ACGATGTAGAGCCATG	STRO_iGCA
iNOA3_ACGATGTCACCACATA	LEY_iGCA
iNOA3_ACGCACGAGATCGACG	SRT_iGCA
iNOA3_ACGCACGGTTGTCTAG	LEY_iGCA
iNOA3_ACGGAAGAGGTCACTT	UND_iGCA
iNOA3_ACGGGTCAGCTCGTGC	MYD_iGCA
iNOA3_ACGGGTCAGTAGGCCA	LEY_iGCA
iNOA3_ACGGGTCGTAACATCC	LEY_iGCA
iNOA3_ACGGGTCTCCCGAAAT	LEY_iGCA
iNOA3_ACGGTCGCAGTGCGCT	LEY_iGCA
iNOA3_ACGGTCGGTACTCCCT	MYD_iGCA
iNOA3_ACGGTCGGTTCCACGG	LEY_iGCA
iNOA3_ACGGTCGGTTGCATGT	MYD_iGCA
iNOA3_ACGGTCGTCTTGAGCA	LEY_iGCA
iNOA3_ACGGTTACAACAACAA	MCR_iGCA
iNOA3_ACGGTTACAACCTATG	END_iGCA
iNOA3_ACGGTTACAGGAACCA	LEY_iGCA
iNOA3_ACGTAACAGATAGTGT	LEY_iGCA
iNOA3_ACGTAACAGGATACGC	MCR_iGCA
iNOA3_ACGTAACGTACAGTTC	STRO_iGCA
iNOA3_ACGTACAAGCTGAAAT	LEY_iGCA
iNOA3_ACGTACACAATCGCCG	LEY_iGCA
iNOA3_ACGTACATCCACGGGT	TCL_iGCA
iNOA3_ACGTACATCGGTTAGT	MYD_iGCA
iNOA3_ACGTAGTAGCGATGAC	LEY_iGCA
iNOA3_ACGTAGTAGTGAGTTA	LEY_iGCA
iNOA3_ACGTAGTCACAGCTGC	LEY_iGCA
iNOA3_ACGTAGTTCCCGAACG	LEY_iGCA
iNOA3_ACGTCCTAGGGTTGCA	MYD_iGCA
iNOA3_ACGTCCTCAATGTTGC	LEY_iGCA
iNOA3_ACGTCCTTCCACAGCG	LEY_iGCA
iNOA3_ACTACGAGTCCCTCAT	MCR_iGCA
iNOA3_ACTATCTTCAGCCTCT	TCL_iGCA
iNOA3_ACTATGGGTCGTGGAA	LEY_iGCA
iNOA3_ACTATGGTCAACCTTT	LEY_iGCA
iNOA3_ACTATGGTCCAGTACA	LEY_iGCA
iNOA3_ACTATGGTCCATCTGC	STRO_iGCA
iNOA3_ACTATTCCAAGCACCC	LEY_iGCA
iNOA3_ACTATTCGTGTTACTG	LEY_iGCA
iNOA3_ACTATTCTCCGAGATT	SRT_iGCA
iNOA3_ACTATTCTCTTACTGT	MYD_iGCA
iNOA3_ACTCCGACAAGCGAAC	SRT_iGCA
iNOA3_ACTCTCGAGAGCCTGA	LEY_iGCA
iNOA3_ACTCTCGAGGACTTCT	LEY_iGCA
iNOA3_ACTCTCGGTCCTACAA	LEY_iGCA
iNOA3_ACTGATGAGTGGATAT	MCR_iGCA
iNOA3_ACTGCAAGTGGGTCAA	LEY_iGCA
iNOA3_ACTGTGAAGGCATCAG	SRT_iGCA
iNOA3_ACTGTGACATGAGATA	LEY_iGCA
iNOA3_ACTGTGAGTTACCCAA	MYD_iGCA
iNOA3_ACTTAGGCAAGTGGAC	LEY_iGCA
iNOA3_ACTTAGGGTTTGGAAA	LEY_iGCA
iNOA3_ACTTATCCACACGCCA	LEY_iGCA
iNOA3_ACTTATCGTAGGTTTC	MYD_iGCA
iNOA3_ACTTCCGGTGGTATGG	TCL_iGCA
iNOA3_ACTTCCGTCCTGTACC	MYD_iGCA
iNOA3_ACTTCGCCAAATACAG	TCL_iGCA
iNOA3_ACTTTCAGTTGTCAGT	LEY_iGCA
iNOA3_ACTTTGTAGCTCTGTA	LEY_iGCA
iNOA3_ACTTTGTAGTATGACA	LEY_iGCA
iNOA3_ACTTTGTCAACGATCT	LEY_iGCA
iNOA3_ACTTTGTCAATCGAAA	LEY_iGCA
iNOA3_AGAAATGCACTGGACC	MYD_iGCA
iNOA3_AGAAATGCAGTTCTAG	LEY_iGCA
iNOA3_AGAACAAAGATCGCTT	MYD_iGCA
iNOA3_AGAACAAAGTTACTCG	LEY_iGCA
iNOA3_AGAACAACATCCTCAC	LEY_iGCA
iNOA3_AGAACAATCCGATGTA	LEY_iGCA
iNOA3_AGAACCTAGGTATTGA	STRO_iGCA
iNOA3_AGAACCTGTATCTTCT	LEY_iGCA
iNOA3_AGAACCTGTCGAACGA	SRT_iGCA
iNOA3_AGAACGTCAGCAATTC	SRT_iGCA
iNOA3_AGAAGCGCACGTAACT	LEY_iGCA
iNOA3_AGAAGCGTCACTTGTT	LEY_iGCA
iNOA3_AGAAGCGTCGGTCATA	STRO_iGCA
iNOA3_AGAAGTACAAAGACTA	MYD_iGCA
iNOA3_AGAAGTACAGGAATAT	TCL_iGCA
iNOA3_AGACAAAGTAGAGATT	SRT_iGCA
iNOA3_AGACAAAGTCAGACTT	LEY_iGCA
iNOA3_AGACAAAGTCGTACAT	LEY_iGCA
iNOA3_AGACAAAGTTACGATC	LEY_iGCA
iNOA3_AGACAAATCATGCCGG	LEY_iGCA
iNOA3_AGACACTAGCGAAACC	LEY_iGCA
iNOA3_AGACACTAGGATGCGT	MYD_iGCA
iNOA3_AGACACTGTAGTGGCA	LEY_iGCA
iNOA3_AGACACTGTCAGTCTA	LEY_iGCA
iNOA3_AGACACTGTGTATTGC	MCR_iGCA
iNOA3_AGACACTGTTGTAGCT	LEY_iGCA
iNOA3_AGACACTTCCCTTCCC	LEY_iGCA
iNOA3_AGACACTTCCTTGAAG	SRT_iGCA
iNOA3_AGACACTTCTACTGAG	STRO_iGCA
iNOA3_AGACAGGAGTTCCATG	LEY_iGCA
iNOA3_AGACAGGCAAATGCGG	MYD_iGCA
iNOA3_AGACAGGCAGCTATTG	LEY_iGCA
iNOA3_AGACAGGTCAAGGTGG	LEY_iGCA
iNOA3_AGACCATAGGGCCCTT	LEY_iGCA
iNOA3_AGACCATCAACGAGGT	MCR_iGCA
iNOA3_AGACCATCATGGCTGC	LEY_iGCA
iNOA3_AGACCCGGTGCTATTG	MYD_iGCA
iNOA3_AGACCCGTCCATCAGA	LEY_iGCA
iNOA3_AGACTCAAGCGAGTAC	LEY_iGCA
iNOA3_AGACTCACAATTCACG	MYD_iGCA
iNOA3_AGACTCATCGCTGTTC	MYD_iGCA
iNOA3_AGACTCATCTTCACAT	LEY_iGCA
iNOA3_AGAGAATCAACCCTAA	LEY_iGCA
iNOA3_AGAGAATCAGATTAAG	LEY_iGCA
iNOA3_AGAGAATGTTGTGGCC	LEY_iGCA
iNOA3_AGAGAATTCTCCTGAC	LEY_iGCA
iNOA3_AGAGAGCGTCTCTCCA	LEY_iGCA
iNOA3_AGAGAGCTCTCTGAGA	LEY_iGCA
iNOA3_AGAGCAGAGAGTTCGG	LEY_iGCA
iNOA3_AGAGCAGCACCAAATC	SRT_iGCA
iNOA3_AGAGCAGCACGGTGCT	LEY_iGCA
iNOA3_AGAGCAGTCCCTGGTT	LEY_iGCA
iNOA3_AGAGCCCCACTTGGGC	LEY_iGCA
iNOA3_AGAGCCCCAGTCGGTC	MYD_iGCA
iNOA3_AGAGCCCTCTGGTTGA	MCR_iGCA
iNOA3_AGATAGACACAATTCG	MYD_iGCA
iNOA3_AGATAGACATCATCCC	LEY_iGCA
iNOA3_AGATAGATCCTGTACC	SRT_iGCA
iNOA3_AGATCCATCACGACTA	MYD_iGCA
iNOA3_AGATCCATCTAGCCTC	STRO_iGCA
iNOA3_AGATCGTCACTGGCCA	LEY_iGCA
iNOA3_AGATCGTCAGGTGGAT	LEY_iGCA
iNOA3_AGATGAAAGCTCCCTT	LEY_iGCA
iNOA3_AGATGAAGTCGAAGCA	LEY_iGCA
iNOA3_AGATGAATCCACTAGA	MCR_iGCA
iNOA3_AGATGCTAGAGCTTTC	LEY_iGCA
iNOA3_AGATGCTCATGGGAAC	LEY_iGCA
iNOA3_AGATGCTTCTTGCAAG	LEY_iGCA
iNOA3_AGCAGTGGTATCAACG	LEY_iGCA
iNOA3_AGCATCAAGGTTGACG	MCR_iGCA
iNOA3_AGCATCAAGTACAGAT	STRO_iGCA
iNOA3_AGCATCACACTCCCTA	LEY_iGCA
iNOA3_AGCCAATAGCCTGCCA	MYD_iGCA
iNOA3_AGCCAATGTCTAGGCC	LEY_iGCA
iNOA3_AGCCAATTCATAGCAC	TCL_iGCA
iNOA3_AGCCAATTCTGAACGT	LEY_iGCA
iNOA3_AGCCACGAGGAGTATT	LEY_iGCA
iNOA3_AGCCACGAGGTGTGAC	LEY_iGCA
iNOA3_AGCCACGGTCTCACGG	LEY_iGCA
iNOA3_AGCCACGTCGGACGTC	STRO_iGCA
iNOA3_AGCCAGCAGCAGGTCA	LEY_iGCA
iNOA3_AGCCAGCAGGCATTTC	MYD_iGCA
iNOA3_AGCCAGCAGGTGCGAT	LEY_iGCA
iNOA3_AGCCAGCCATACCATG	LEY_iGCA
iNOA3_AGCCAGCTCATGACAC	LEY_iGCA
iNOA3_AGCGATTAGGGTTAGC	MYD_iGCA
iNOA3_AGCGATTGTGTGTACT	LEY_iGCA
iNOA3_AGCGATTTCAACACCA	LEY_iGCA
iNOA3_AGCGCCAGTCGTGATT	LEY_iGCA
iNOA3_AGCGCCATCTGTTCAT	LEY_iGCA
iNOA3_AGCGCTGCAAGGGTCA	LEY_iGCA
iNOA3_AGCGTATAGTGTAGTA	LEY_iGCA
iNOA3_AGCGTATCAAGTTGGG	LEY_iGCA
iNOA3_AGCTACACATGGCTAT	LEY_iGCA
iNOA3_AGCTACAGTATCGAAA	LEY_iGCA
iNOA3_AGCTACAGTGAGTAAT	MCR_iGCA
iNOA3_AGCTACATCGCGTCGA	LEY_iGCA
iNOA3_AGCTCAAAGCCTCAGC	LEY_iGCA
iNOA3_AGCTCAACAGAACGCA	LEY_iGCA
iNOA3_AGCTCAAGTCATAACC	LEY_iGCA
iNOA3_AGCTTCCAGAAGCCTG	LEY_iGCA
iNOA3_AGCTTCCAGCACACAG	LEY_iGCA
iNOA3_AGCTTCCCATAGAAAC	LEY_iGCA
iNOA3_AGGAAATCAAGTTGGG	SRT_iGCA
iNOA3_AGGAAATCACGACCTG	END_iGCA
iNOA3_AGGAAATCACGCCCTG	END_iGCA
iNOA3_AGGAAATGTAGCTGCC	MYD_iGCA
iNOA3_AGGAAATGTAGTTCCA	LEY_iGCA
iNOA3_AGGAATAAGGGCCCTT	STRO_iGCA
iNOA3_AGGAATACACTGTTCC	LEY_iGCA
iNOA3_AGGAATAGTATCATGC	LEY_iGCA
iNOA3_AGGACGAAGCCTCTGG	MYD_iGCA
iNOA3_AGGACGAAGGAGGGTG	LEY_iGCA
iNOA3_AGGACGACACATATGC	LEY_iGCA
iNOA3_AGGACGACACTGAGGA	LEY_iGCA
iNOA3_AGGACGACATGACGAG	LEY_iGCA
iNOA3_AGGACGATCTCTAGGA	MYD_iGCA
iNOA3_AGGACTTAGAAACTAC	LEY_iGCA
iNOA3_AGGACTTAGATTGACA	LEY_iGCA
iNOA3_AGGACTTAGGTTCAGG	LEY_iGCA
iNOA3_AGGACTTGTAACTTCG	MCR_iGCA
iNOA3_AGGACTTTCCTTCAGC	LEY_iGCA
iNOA3_AGGACTTTCTGTAAGC	LEY_iGCA
iNOA3_AGGAGGTAGGGACACT	MYD_iGCA
iNOA3_AGGAGGTGTGGTTTGT	MYD_iGCA
iNOA3_AGGAGGTTCGCTAATG	LEY_iGCA
iNOA3_AGGATAAAGCTGCCTG	LEY_iGCA
iNOA3_AGGATAAAGTAAACGT	MYD_iGCA
iNOA3_AGGATAACAGATACCT	LEY_iGCA
iNOA3_AGGATAAGTGGCTTAT	LEY_iGCA
iNOA3_AGGATAATCGATTTCT	MYD_iGCA
iNOA3_AGGATCTAGCTGAGTG	SRT_iGCA
iNOA3_AGGATCTGTTCGGTTA	MYD_iGCA
iNOA3_AGGATCTGTTCTCCAC	LEY_iGCA
iNOA3_AGGATCTTCCTATTTG	LEY_iGCA
iNOA3_AGGATCTTCGTAACCA	LEY_iGCA
iNOA3_AGGCATTCACTGCGAC	MYD_iGCA
iNOA3_AGGCATTGTCCTCCTA	STRO_iGCA
iNOA3_AGGCATTTCGACCCAG	TCL_iGCA
iNOA3_AGGCCACAGACTTCCA	LEY_iGCA
iNOA3_AGGCCACCAAGCAATA	LEY_iGCA
iNOA3_AGGCCACGTCTTACTT	MCR_iGCA
iNOA3_AGGCCACTCTTGATTC	LEY_iGCA
iNOA3_AGGCTGCAGATGGTAT	LEY_iGCA
iNOA3_AGGCTGCCAAACCGGA	LEY_iGCA
iNOA3_AGGCTGCTCGTTAGAC	TCL_iGCA
iNOA3_AGGGAGTGTAGCTAAA	LEY_iGCA
iNOA3_AGGGAGTTCTGGTGGC	LEY_iGCA
iNOA3_AGGGCCTCACAAGGTG	LEY_iGCA
iNOA3_AGGGCCTGTTGCGTAT	LEY_iGCA
iNOA3_AGGGCCTTCGGTCACG	LEY_iGCA
iNOA3_AGGGCTCAGTTGAATG	LEY_iGCA
iNOA3_AGGGCTCGTTGTCTAG	LEY_iGCA
iNOA3_AGGGCTCTCCCTGGTT	MCR_iGCA
iNOA3_AGGGCTCTCGCAATGT	SRT_iGCA
iNOA3_AGGGCTCTCTGAGTCA	MYD_iGCA
iNOA3_AGGGTCCGTAGCGAGT	MYD_iGCA
iNOA3_AGGGTCCGTTAGGCTT	MYD_iGCA
iNOA3_AGGGTGAAGTACAACA	SRT_iGCA
iNOA3_AGGGTGAGTCAAGGCA	LEY_iGCA
iNOA3_AGGGTTTAGCTTCTAG	LEY_iGCA
iNOA3_AGGGTTTAGTTGGCTT	LEY_iGCA
iNOA3_AGGGTTTGTAGCTGTT	LEY_iGCA
iNOA3_AGGGTTTTCACCTCGT	LEY_iGCA
iNOA3_AGGTAGGAGCAGGCAT	MYD_iGCA
iNOA3_AGGTAGGTCATCGCAA	MCR_iGCA
iNOA3_AGGTAGGTCTTTGGAG	MYD_iGCA
iNOA3_AGGTCATAGCGAGTAC	LEY_iGCA
iNOA3_AGGTCTAAGCCTGAAG	SRT_iGCA
iNOA3_AGGTCTAAGGCTTAAA	LEY_iGCA
iNOA3_AGGTCTAAGGTCATAA	MYD_iGCA
iNOA3_AGGTGTTAGATGCTGG	LEY_iGCA
iNOA3_AGGTGTTAGCTTACGT	LEY_iGCA
iNOA3_AGGTGTTCATAAGCGG	SRT_iGCA
iNOA3_AGGTGTTGTAGTCGGA	LEY_iGCA
iNOA3_AGGTTACAGACTCAAA	LEY_iGCA
iNOA3_AGGTTACCAACGACAG	TCL_iGCA
iNOA3_AGGTTACGTAACGTTC	MYD_iGCA
iNOA3_AGGTTACTCGATTGGT	MYD_iGCA
iNOA3_AGGTTACTCGCATAGT	LEY_iGCA
iNOA3_AGGTTGTCACCATAAC	LEY_iGCA
iNOA3_AGGTTGTCACCTGATA	MCR_iGCA
iNOA3_AGGTTGTGTCGTCAGC	UND_iGCA
iNOA3_AGGTTGTTCCATCACC	LEY_iGCA
iNOA3_AGGTTGTTCGAGAAGC	MYD_iGCA
iNOA3_AGGTTGTTCTCGTGGG	LEY_iGCA
iNOA3_AGTAACCCACGTGAGA	LEY_iGCA
iNOA3_AGTAACCCATGAATCC	LEY_iGCA
iNOA3_AGTAACCGTAACATCC	LEY_iGCA
iNOA3_AGTAACCGTGTCCGGT	MCR_iGCA
iNOA3_AGTACCAGTGAGTTGG	LEY_iGCA
iNOA3_AGTACCAGTTAACCTG	LEY_iGCA
iNOA3_AGTACCATCCACAGCG	LEY_iGCA
iNOA3_AGTACTGCATTCGATG	MYD_iGCA
iNOA3_AGTACTGGTTCAAGGG	LEY_iGCA
iNOA3_AGTAGCTAGATGGCAC	LEY_iGCA
iNOA3_AGTAGCTAGTGTACCT	MYD_iGCA
iNOA3_AGTAGCTAGTTCGCAT	LEY_iGCA
iNOA3_AGTAGCTCACGCGGTT	LEY_iGCA
iNOA3_AGTAGCTTCGGCTTCT	LEY_iGCA
iNOA3_AGTAGTCAGCTGACCC	MYD_iGCA
iNOA3_AGTAGTCAGGTGCCTC	LEY_iGCA
iNOA3_AGTCAACTCCTTGGAA	LEY_iGCA
iNOA3_AGTCACAAGAAACTAC	LEY_iGCA
iNOA3_AGTCACAAGATCGCTT	LEY_iGCA
iNOA3_AGTCACAAGCTCCGAC	LEY_iGCA
iNOA3_AGTCACATCTTACCGC	LEY_iGCA
iNOA3_AGTCATGAGACGAAGA	MYD_iGCA
iNOA3_AGTCATGGTCTCGGGT	LEY_iGCA
iNOA3_AGTCATGTCTATTTCG	MYD_iGCA
iNOA3_AGTCTCCAGATTGCGG	LEY_iGCA
iNOA3_AGTCTCCGTCATAAAG	LEY_iGCA
iNOA3_AGTCTCCGTTAATCGC	LEY_iGCA
iNOA3_AGTGACTAGCTGACAG	LEY_iGCA
iNOA3_AGTGACTTCGTTCCCA	LEY_iGCA
iNOA3_AGTGATCAGTGATAGT	LEY_iGCA
iNOA3_AGTGATCCACTCTAGA	LEY_iGCA
iNOA3_AGTGCCGAGTGTAGTA	UND_iGCA
iNOA3_AGTGCCGCACTCCTGT	LEY_iGCA
iNOA3_AGTGTTGGTGTCACAT	LEY_iGCA
iNOA3_AGTGTTGTCCTTATCA	MYD_iGCA
iNOA3_AGTTAGCAGTGAATAC	LEY_iGCA
iNOA3_AGTTAGCCATGCCGGT	LEY_iGCA
iNOA3_AGTTAGCGTGCGACAA	END_iGCA
iNOA3_AGTTCCCAGCAAATGT	LEY_iGCA
iNOA3_AGTTCCCCAATGTCTG	LEY_iGCA
iNOA3_AGTTCCCCACGCTGTG	LEY_iGCA
iNOA3_AGTTCCCCAGGCTATT	LEY_iGCA
iNOA3_AGTTCCCGTGAGTCAG	LEY_iGCA
iNOA3_AGTTCCCTCGCTGACG	LEY_iGCA
iNOA3_AGTTCCCTCGCTTGAA	TCL_iGCA
iNOA3_AGTTCGACAATTCTCT	MCR_iGCA
iNOA3_AGTTCGATCCGTTTCG	LEY_iGCA
iNOA3_AGTTCGATCTGCGTCT	LEY_iGCA
iNOA3_ATACCGAAGACTCTTG	STRO_iGCA
iNOA3_ATACCGAGTGGCTTAT	LEY_iGCA
iNOA3_ATACCGATCGAGAATA	LEY_iGCA
iNOA3_ATACCGATCGCCAACG	SRT_iGCA
iNOA3_ATACCTTAGCGTATAA	LEY_iGCA
iNOA3_ATACCTTAGGTAGGCT	MYD_iGCA
iNOA3_ATACCTTAGTGTGTTC	STRO_iGCA
iNOA3_ATACCTTGTAGCACGA	LEY_iGCA
iNOA3_ATACCTTGTCACTAGT	LEY_iGCA
iNOA3_ATACCTTTCCGGACGT	LEY_iGCA
iNOA3_ATAGACCCAACCAATC	LEY_iGCA
iNOA3_ATAGACCGTAGCTTGT	LEY_iGCA
iNOA3_ATAGAGAAGCTTTCTT	LEY_iGCA
iNOA3_ATAGAGAGTAAGTAGT	MYD_iGCA
iNOA3_ATAGAGATCCCATTTA	LEY_iGCA
iNOA3_ATAGAGATCTGCACCT	SRT_iGCA
iNOA3_ATAGGCTCACCTCAGG	MYD_iGCA
iNOA3_ATATCCTGTAATGTGA	LEY_iGCA
iNOA3_ATATCCTGTGGATACG	MYD_iGCA
iNOA3_ATATCCTGTGGTCCGT	LEY_iGCA
iNOA3_ATCACAGAGATGACAT	LEY_iGCA
iNOA3_ATCACAGGTCAATCTG	LEY_iGCA
iNOA3_ATCACGACATACATCG	LEY_iGCA
iNOA3_ATCACGACATGAATCC	LEY_iGCA
iNOA3_ATCACGACATGTGGCC	STRO_iGCA
iNOA3_ATCACGAGTTATCCAG	MYD_iGCA
iNOA3_ATCACTTAGCACTGGA	END_iGCA
iNOA3_ATCACTTCAATCTAGC	LEY_iGCA
iNOA3_ATCAGGTGTACAGCGA	STRO_iGCA
iNOA3_ATCATTCAGATCCCGC	STRO_iGCA
iNOA3_ATCATTCGTAATGTGA	LEY_iGCA
iNOA3_ATCCACCAGAGTGTTA	MCR_iGCA
iNOA3_ATCCATTAGGGCCCTT	LEY_iGCA
iNOA3_ATCCATTCAATTAGGA	MYD_iGCA
iNOA3_ATCCGTCAGGTGCGAT	LEY_iGCA
iNOA3_ATCCGTCGTCGCTGCA	LEY_iGCA
iNOA3_ATCCTATAGAACAAGG	MCR_iGCA
iNOA3_ATCCTATAGCAGCAGT	TCL_iGCA
iNOA3_ATCCTATCATGACGTT	LEY_iGCA
iNOA3_ATCGATGAGAACAGGA	STRO_iGCA
iNOA3_ATCGATGCAATACCCA	LEY_iGCA
iNOA3_ATCGATGTCTATACGG	LEY_iGCA
iNOA3_ATCGATGTCTATTTCG	LEY_iGCA
iNOA3_ATCGCCTAGCTATCCA	LEY_iGCA
iNOA3_ATCGCCTCAGAGATTA	MYD_iGCA
iNOA3_ATCGCCTGTCATGGCC	TCL_iGCA
iNOA3_ATCGCCTTCCGTATAG	LEY_iGCA
iNOA3_ATCGCCTTCGGTAGAG	LEY_iGCA
iNOA3_ATCGGATAGAGTATAC	LEY_iGCA
iNOA3_ATCGGATAGCGGGTAT	LEY_iGCA
iNOA3_ATCGGATCAGGCTACC	LEY_iGCA
iNOA3_ATCGGATTCCGACATA	LEY_iGCA
iNOA3_ATCGGCGAGGGCTGAT	STRO_iGCA
iNOA3_ATCGGCGCACGGTGTC	MYD_iGCA
iNOA3_ATCGGCGTCATTGCGA	LEY_iGCA
iNOA3_ATCGTAGGTCCGGATC	MYD_iGCA
iNOA3_ATCGTCCAGTCATGAA	MYD_iGCA
iNOA3_ATCGTCCCAGTGAGCA	MYD_iGCA
iNOA3_ATCGTCCTCATATGGC	LEY_iGCA
iNOA3_ATCGTGAAGCAAGGAA	LEY_iGCA
iNOA3_ATCGTGAAGTATGGAT	SRT_iGCA
iNOA3_ATCGTGACAGCAGACA	MCR_iGCA
iNOA3_ATCTCTAGTAAGCTCT	LEY_iGCA
iNOA3_ATCTCTAGTTGGACTT	LEY_iGCA
iNOA3_ATCTCTATCTCTATGT	END_iGCA
iNOA3_ATCTTCAAGAGTCACG	LEY_iGCA
iNOA3_ATCTTCATCCACAAGT	LEY_iGCA
iNOA3_ATGAAAGAGCATCTTG	LEY_iGCA
iNOA3_ATGAAAGAGTTGGCGA	MYD_iGCA
iNOA3_ATGAAAGCACCCTGTT	MCR_iGCA
iNOA3_ATGAAAGGTGTCCGTG	LEY_iGCA
iNOA3_ATGAAAGTCTACCTTA	MYD_iGCA
iNOA3_ATGACCACATGATAGA	LEY_iGCA
iNOA3_ATGACCAGTAAGACCG	LEY_iGCA
iNOA3_ATGAGGGCAAGTGACG	LEY_iGCA
iNOA3_ATGAGGGTCGCTCCTA	LEY_iGCA
iNOA3_ATGAGTCTCGAACGGA	SRT_iGCA
iNOA3_ATGATCGCAGCCTTCT	LEY_iGCA
iNOA3_ATGATCGGTGTCCGTG	MYD_iGCA
iNOA3_ATGATCGGTGTGTCGC	MYD_iGCA
iNOA3_ATGATCGTCGCTCCTA	LEY_iGCA
iNOA3_ATGCATGAGGGCGAAG	LEY_iGCA
iNOA3_ATGCATGAGTCACGAG	LEY_iGCA
iNOA3_ATGCATGCAAGGTACG	LEY_iGCA
iNOA3_ATGCATGGTTCTCCTG	LEY_iGCA
iNOA3_ATGCATGGTTGCCATA	LEY_iGCA
iNOA3_ATGCCTCCAACTTCTT	LEY_iGCA
iNOA3_ATGCCTCTCATTGCTT	LEY_iGCA
iNOA3_ATGCGATCACAGCTTA	LEY_iGCA
iNOA3_ATGCGATCACCGTGAC	LEY_iGCA
iNOA3_ATGCGATCACTGTTCC	LEY_iGCA
iNOA3_ATGCGATGTACAAGTA	LEY_iGCA
iNOA3_ATGGATCAGTCACAGG	LEY_iGCA
iNOA3_ATGGATCCAGAAGCGT	MCR_iGCA
iNOA3_ATGGATCCATCTCAAG	MYD_iGCA
iNOA3_ATGGGAGGTGCAATGG	TCL_iGCA
iNOA3_ATGGGAGGTGCATGAG	MYD_iGCA
iNOA3_ATGGGAGGTGCCTGCA	LEY_iGCA
iNOA3_ATGGGAGTCCTACAAG	LEY_iGCA
iNOA3_ATGGGTTAGACAACTA	LEY_iGCA
iNOA3_ATGGGTTAGGAACGCT	MYD_iGCA
iNOA3_ATGGGTTGTAGCCCTG	LEY_iGCA
iNOA3_ATGGGTTGTGAGTAGC	LEY_iGCA
iNOA3_ATGGTTGCAAGGTACG	LEY_iGCA
iNOA3_ATGTCCCCACATAGCT	LEY_iGCA
iNOA3_ATGTCCCCAGAAGTTA	LEY_iGCA
iNOA3_ATGTCTTAGGGCCCTT	LEY_iGCA
iNOA3_ATGTCTTCAATAGTCC	MYD_iGCA
iNOA3_ATGTCTTCACATGACT	MYD_iGCA
iNOA3_ATGTCTTCATTCAGGT	LEY_iGCA
iNOA3_ATGTCTTGTACCTGTA	LEY_iGCA
iNOA3_ATGTCTTTCAGTGCGC	SRT_iGCA
iNOA3_ATTACCTAGTGTTGTC	LEY_iGCA
iNOA3_ATTACCTCAACCACGC	LEY_iGCA
iNOA3_ATTACGTAGTCATAGA	END_iGCA
iNOA3_ATTACTCCAAGTTGGG	LEY_iGCA
iNOA3_ATTACTCGTAGACGGT	LEY_iGCA
iNOA3_ATTATCCAGCGCCTCA	SRT_iGCA
iNOA3_ATTATCCAGGGCAGGA	LEY_iGCA
iNOA3_ATTATCCGTGACGTCC	LEY_iGCA
iNOA3_ATTATCCTCGTAACCA	LEY_iGCA
iNOA3_ATTCACTAGAAGCGCT	LEY_iGCA
iNOA3_ATTCACTAGAAGCTGC	LEY_iGCA
iNOA3_ATTCACTAGACGGTCA	MYD_iGCA
iNOA3_ATTCACTAGGAACTAT	LEY_iGCA
iNOA3_ATTCACTAGTATAGAC	LEY_iGCA
iNOA3_ATTCACTAGTATGAGT	MCR_iGCA
iNOA3_ATTCAGGAGGTAGTAT	MYD_iGCA
iNOA3_ATTCAGGAGGTCACAG	MCR_iGCA
iNOA3_ATTCAGGCAAACCACT	LEY_iGCA
iNOA3_ATTCATCCAACATACC	LEY_iGCA
iNOA3_ATTCATCCAGACCAAG	LEY_iGCA
iNOA3_ATTCATCCAGAGTGAC	LEY_iGCA
iNOA3_ATTCATCCATAGGTAA	LEY_iGCA
iNOA3_ATTCCATAGCTTCATG	LEY_iGCA
iNOA3_ATTCCATCATCCTTGC	LEY_iGCA
iNOA3_ATTCCATGTAAGCAAT	LEY_iGCA
iNOA3_ATTCCATGTGTATACC	LEY_iGCA
iNOA3_ATTCCTAAGGTGCCAA	LEY_iGCA
iNOA3_ATTCCTACAGCATCTA	LEY_iGCA
iNOA3_ATTCGTTAGGGACAGG	LEY_iGCA
iNOA3_ATTCTACAGACTGAGC	LEY_iGCA
iNOA3_ATTCTTGTCAAATGAG	MCR_iGCA
iNOA3_ATTCTTGTCTTTCAGT	LEY_iGCA
iNOA3_ATTGGGTCATCACGGC	LEY_iGCA
iNOA3_ATTGGGTGTAGATTGA	LEY_iGCA
iNOA3_ATTGGGTGTGAGATTA	LEY_iGCA
iNOA3_ATTGGGTGTGGCTTGC	MYD_iGCA
iNOA3_ATTGTTCAGACGGTCA	SRT_iGCA
iNOA3_ATTGTTCCAGGTGGAT	MYD_iGCA
iNOA3_ATTGTTCGTGAATGTA	LEY_iGCA
iNOA3_ATTGTTCGTGGCCACT	LEY_iGCA
iNOA3_ATTGTTCTCCGAAGGA	LEY_iGCA
iNOA3_ATTTACCCACTCTCGT	MYD_iGCA
iNOA3_ATTTACCGTCTCGCGA	LEY_iGCA
iNOA3_ATTTACCTCGTCAACA	LEY_iGCA
iNOA3_ATTTCACCAAGCCCAC	LEY_iGCA
iNOA3_ATTTCTGCAAATCGGG	LEY_iGCA
iNOA3_ATTTCTGCATCACAGT	SRT_iGCA
iNOA3_ATTTCTGGTACCGGAA	LEY_iGCA
iNOA3_CAAAGAAAGCAGTACG	STRO_iGCA
iNOA3_CAAAGAAAGGAACTAT	MCR_iGCA
iNOA3_CAAAGAAGTGATTGGG	SRT_iGCA
iNOA3_CAACAACAGCCGCACT	MCR_iGCA
iNOA3_CAACAACAGTAGACCG	STRO_iGCA
iNOA3_CAACAACGTCTGATCA	LEY_iGCA
iNOA3_CAACAACGTCTGTGTA	MYD_iGCA
iNOA3_CAACAACTCACTGTCC	LEY_iGCA
iNOA3_CAACAACTCCGGCTTT	LEY_iGCA
iNOA3_CAACAGTAGCACACCC	LEY_iGCA
iNOA3_CAACAGTAGCATAGGC	MYD_iGCA
iNOA3_CAACAGTAGTAGAATC	LEY_iGCA
iNOA3_CAACAGTCAACCTATG	STRO_iGCA
iNOA3_CAACAGTTCCTAAGTG	LEY_iGCA
iNOA3_CAACCAACAAGCAGGT	END_iGCA
iNOA3_CAACCAACAGAGATGC	MCR_iGCA
iNOA3_CAACCAATCTGGACCG	LEY_iGCA
iNOA3_CAACCTCAGTTCCATG	STRO_iGCA
iNOA3_CAACCTCCACACGCCA	LEY_iGCA
iNOA3_CAACCTCGTCCCTGTT	LEY_iGCA
iNOA3_CAACGATCAATTGCAC	LEY_iGCA
iNOA3_CAACGATGTCAAATCC	LEY_iGCA
iNOA3_CAACGGCAGAGCTGCA	MYD_iGCA
iNOA3_CAACGGCAGCACTCCG	LEY_iGCA
iNOA3_CAACGGCCAAGCCTGC	LEY_iGCA
iNOA3_CAACGGCGTAAGGAGA	LEY_iGCA
iNOA3_CAACGGCGTATGAGAT	LEY_iGCA
iNOA3_CAACGGCTCCAATCCC	END_iGCA
iNOA3_CAAGACTCAGAACTTC	STRO_iGCA
iNOA3_CAAGACTGTCACCACG	LEY_iGCA
iNOA3_CAAGACTTCAGCAGAG	MYD_iGCA
iNOA3_CAAGAGGGTCGAATGG	LEY_iGCA
iNOA3_CAAGAGGGTCGCAACC	LEY_iGCA
iNOA3_CAAGAGGTCGGATTAC	END_iGCA
iNOA3_CAAGCTACACCTTCGT	LEY_iGCA
iNOA3_CAAGCTACAGCTGGTC	MCR_iGCA
iNOA3_CAAGCTAGTCCAAATC	LEY_iGCA
iNOA3_CAAGCTAGTGTTAACC	LEY_iGCA
iNOA3_CAAGCTAGTTACTCAG	MCR_iGCA
iNOA3_CAAGCTATCGAAGCCC	LEY_iGCA
iNOA3_CAAGCTATCGCTGACG	LEY_iGCA
iNOA3_CAAGGGAAGAGTGGCT	LEY_iGCA
iNOA3_CAATACGAGGAACGAA	LEY_iGCA
iNOA3_CAATACGAGGCTGTAG	MYD_iGCA
iNOA3_CAATACGCAACAAGAT	LEY_iGCA
iNOA3_CAATACGCATCACAGT	LEY_iGCA
iNOA3_CAATACGGTAAGAACT	LEY_iGCA
iNOA3_CAATACGGTTCGCGTG	LEY_iGCA
iNOA3_CAATCGATCCGATTAG	LEY_iGCA
iNOA3_CAATCGATCTTCGGAA	MYD_iGCA
iNOA3_CAATGACCAGTAGAGC	LEY_iGCA
iNOA3_CAATGACGTACCCGAC	LEY_iGCA
iNOA3_CAATGACTCAGTGCGC	MYD_iGCA
iNOA3_CAATTTCCACCAGACC	LEY_iGCA
iNOA3_CACAACAAGGAGACCT	MYD_iGCA
iNOA3_CACAACAAGGCAATGC	LEY_iGCA
iNOA3_CACACAACACGTCTCT	LEY_iGCA
iNOA3_CACACAACATGGAATA	LEY_iGCA
iNOA3_CACACAAGTCGTTGCG	LEY_iGCA
iNOA3_CACAGATAGAGGCGGA	LEY_iGCA
iNOA3_CACAGATGTACCGGCT	LEY_iGCA
iNOA3_CACAGATGTGATATAG	SRT_iGCA
iNOA3_CACAGATTCTGTCGTC	LEY_iGCA
iNOA3_CACAGATTCTGTTGGA	UND_iGCA
iNOA3_CACAGGCCATCGCTAA	LEY_iGCA
iNOA3_CACAGGCTCGGTGAAG	LEY_iGCA
iNOA3_CACATGAAGTGCCCGT	MYD_iGCA
iNOA3_CACATGACAAGACGGT	LEY_iGCA
iNOA3_CACCAAAAGCTGCCAC	LEY_iGCA
iNOA3_CACCAAAGTGTGCTTA	LEY_iGCA
iNOA3_CACCAAAGTTTCACTT	MYD_iGCA
iNOA3_CACCAAATCGAGCCTG	MYD_iGCA
iNOA3_CACCGTTTCGTTCGCT	LEY_iGCA
iNOA3_CACGAATAGACGCCCT	SRT_iGCA
iNOA3_CACGAATCAAGTGATA	MYD_iGCA
iNOA3_CACGAATCACATGAAA	LEY_iGCA
iNOA3_CACGGGTCAGCTCCTT	TCL_iGCA
iNOA3_CACGGGTGTACTGCCG	LEY_iGCA
iNOA3_CACGGGTGTCAGGTAG	LEY_iGCA
iNOA3_CACGGGTTCAGCGCAC	LEY_iGCA
iNOA3_CACGTGGTCGTGCAGC	LEY_iGCA
iNOA3_CACGTTCTCCAAGCAT	MYD_iGCA
iNOA3_CACGTTCTCCACCTGT	LEY_iGCA
iNOA3_CACGTTCTCGCTGTCT	MYD_iGCA
iNOA3_CACTAAGAGACGCCCT	LEY_iGCA
iNOA3_CACTGAACACGTCGGT	MYD_iGCA
iNOA3_CACTGAAGTAGCTAAA	LEY_iGCA
iNOA3_CACTGAAGTGGATTTC	MYD_iGCA
iNOA3_CACTGAATCATTCATC	LEY_iGCA
iNOA3_CACTGGGCACGCCACA	LEY_iGCA
iNOA3_CACTTCGAGGTACCTT	LEY_iGCA
iNOA3_CACTTCGCACTGGCGT	MCR_iGCA
iNOA3_CACTTCGTCGAGCCTG	MYD_iGCA
iNOA3_CAGAGCCAGGACGCTA	LEY_iGCA
iNOA3_CAGAGCCAGTAAACTG	LEY_iGCA
iNOA3_CAGAGCCCACTTCTCG	LEY_iGCA
iNOA3_CAGAGCCGTACCTATG	MYD_iGCA
iNOA3_CAGAGCCGTAGTCTGT	LEY_iGCA
iNOA3_CAGAGCCTCGGTCATA	LEY_iGCA
iNOA3_CAGAGCCTCGTCAGAT	STRO_iGCA
iNOA3_CAGATACAGCTGAGCA	MCR_iGCA
iNOA3_CAGATACGTGATATAG	LEY_iGCA
iNOA3_CAGATACGTGTGCCTG	MYD_iGCA
iNOA3_CAGATACTCACTTGTT	LEY_iGCA
iNOA3_CAGATCACAGTTGTCA	STRO_iGCA
iNOA3_CAGATCACATGTAACC	MCR_iGCA
iNOA3_CAGATCAGTAATCAGA	LEY_iGCA
iNOA3_CAGATCATCTCTTCAA	LEY_iGCA
iNOA3_CAGATTGAGCCTAACT	LEY_iGCA
iNOA3_CAGATTGAGTACGTCT	MCR_iGCA
iNOA3_CAGATTGCAGCGACAA	LEY_iGCA
iNOA3_CAGATTGGTCTTTCTA	LEY_iGCA
iNOA3_CAGATTGGTTTCGGCG	LEY_iGCA
iNOA3_CAGCAATAGAAGTATC	LEY_iGCA
iNOA3_CAGCAATAGCCGTTAT	LEY_iGCA
iNOA3_CAGCAATAGTATCCTG	LEY_iGCA
iNOA3_CAGCAATGTAGTGATA	LEY_iGCA
iNOA3_CAGCAATTCTACTATC	MYD_iGCA
iNOA3_CAGCACGCATCGTGCG	MYD_iGCA
iNOA3_CAGCAGCAGTGCGTCC	LEY_iGCA
iNOA3_CAGCCAGAGAAACTGT	LEY_iGCA
iNOA3_CAGCCAGGTGGGACAT	MCR_iGCA
iNOA3_CAGCCAGTCTGCGGGT	LEY_iGCA
iNOA3_CAGCGTGAGCCGAATG	LEY_iGCA
iNOA3_CAGCGTGAGCGAGAAA	LEY_iGCA
iNOA3_CAGCGTGAGTAAACAC	LEY_iGCA
iNOA3_CAGCGTGCACGCGTGT	LEY_iGCA
iNOA3_CAGCGTGCAGCACAGA	LEY_iGCA
iNOA3_CAGCGTGGTAAGATCA	MCR_iGCA
iNOA3_CAGCGTGGTCATGCAT	LEY_iGCA
iNOA3_CAGCGTGGTGCTATTG	LEY_iGCA
iNOA3_CAGGCCACATCCTTGC	SRT_iGCA
iNOA3_CAGGCCACATGCAGGA	LEY_iGCA
iNOA3_CAGGGCTCACTCTGCT	MCR_iGCA
iNOA3_CAGGGCTGTACAGAAT	LEY_iGCA
iNOA3_CAGGGCTTCCGCGATG	MCR_iGCA
iNOA3_CAGGTATCAAGGCAAC	LEY_iGCA
iNOA3_CAGTGCGAGGCGATAC	LEY_iGCA
iNOA3_CAGTGCGCAAGTGCTT	LEY_iGCA
iNOA3_CAGTGCGTCTCCGAGG	END_iGCA
iNOA3_CATAAGCCACTGCATA	MCR_iGCA
iNOA3_CATAAGCGTATTGCCA	LEY_iGCA
iNOA3_CATAAGCGTGGACTGA	LEY_iGCA
iNOA3_CATAAGCTCATTTGTC	MYD_iGCA
iNOA3_CATAAGCTCCGTCACT	TCL_iGCA
iNOA3_CATAAGCTCGACATAC	MYD_iGCA
iNOA3_CATAAGCTCTGCCTCA	LEY_iGCA
iNOA3_CATACAGCACGACAAG	LEY_iGCA
iNOA3_CATACAGCATCAGTCA	LEY_iGCA
iNOA3_CATACAGGTATCGTAC	SRT_iGCA
iNOA3_CATACAGGTGGTCCGT	END_iGCA
iNOA3_CATACCCGTGCAACGA	MCR_iGCA
iNOA3_CATACCCGTGGAAATT	MCR_iGCA
iNOA3_CATACCCTCGAGATGG	LEY_iGCA
iNOA3_CATACTTTCCGATAGT	LEY_iGCA
iNOA3_CATACTTTCGAGAACG	LEY_iGCA
iNOA3_CATAGACCAAATCGGG	LEY_iGCA
iNOA3_CATAGACCATCTCCCA	LEY_iGCA
iNOA3_CATCCACCACCCATAA	STRO_iGCA
iNOA3_CATCCACGTACCCGCA	LEY_iGCA
iNOA3_CATCCACGTCTCGGAC	LEY_iGCA
iNOA3_CATCCACTCGCACTCT	LEY_iGCA
iNOA3_CATCCCAAGCCTTTCC	LEY_iGCA
iNOA3_CATCCGTCACCGTGCA	MCR_iGCA
iNOA3_CATCCGTGTACGTAGG	STRO_iGCA
iNOA3_CATCCGTGTCCAAAGG	MYD_iGCA
iNOA3_CATCCGTTCAAGTCGT	MYD_iGCA
iNOA3_CATCCGTTCCATTGGA	LEY_iGCA
iNOA3_CATCGGGAGCCATTCA	LEY_iGCA
iNOA3_CATCGGGAGCGTTGTT	LEY_iGCA
iNOA3_CATCGGGGTATTGGCT	END_iGCA
iNOA3_CATCGGGTCGACGACC	LEY_iGCA
iNOA3_CATCGGGTCTCATAGG	LEY_iGCA
iNOA3_CATCGGGTCTGTCGTC	LEY_iGCA
iNOA3_CATCGTCAGGCCTTGC	MYD_iGCA
iNOA3_CATCGTCTCAACGTGT	LEY_iGCA
iNOA3_CATGAGTCACTGCGTG	LEY_iGCA
iNOA3_CATGAGTGTCACAGAG	LEY_iGCA
iNOA3_CATGAGTGTGATAGAT	MYD_iGCA
iNOA3_CATGAGTTCACTTCTA	LEY_iGCA
iNOA3_CATGAGTTCATGCCGG	LEY_iGCA
iNOA3_CATGAGTTCCCAAGTA	MCR_iGCA
iNOA3_CATGAGTTCGGCCTTT	LEY_iGCA
iNOA3_CATGCAATCTACCTTA	MCR_iGCA
iNOA3_CATGCGGCATCGAACT	LEY_iGCA
iNOA3_CATGCGGGTTGTAGCT	LEY_iGCA
iNOA3_CATGCGGTCCATGATG	LEY_iGCA
iNOA3_CATGCTCCAATGTTGC	MYD_iGCA
iNOA3_CATGGATAGTGATTCC	LEY_iGCA
iNOA3_CATGGATTCAAACTGC	LEY_iGCA
iNOA3_CATGGTAAGCCACCGT	MYD_iGCA
iNOA3_CATGGTACAATTTCTC	LEY_iGCA
iNOA3_CATGGTACAGCAGACA	MCR_iGCA
iNOA3_CATGGTAGTCGCCACA	LEY_iGCA
iNOA3_CATGGTATCACCATAG	TCL_iGCA
iNOA3_CATGGTATCCATAAGC	MYD_iGCA
iNOA3_CATTCATAGAGGGTCT	LEY_iGCA
iNOA3_CATTCATCACGTAGTT	LEY_iGCA
iNOA3_CATTCATTCGCAGAGA	LEY_iGCA
iNOA3_CATTCATTCTCTGGTC	MYD_iGCA
iNOA3_CATTCATTCTTGTTAC	MYD_iGCA
iNOA3_CATTCTACATATGGCT	LEY_iGCA
iNOA3_CATTCTAGTCCGTTTC	LEY_iGCA
iNOA3_CATTGCCAGTACGTCT	LEY_iGCA
iNOA3_CATTGCCGTGACTGAG	LEY_iGCA
iNOA3_CATTGCCTCGCTCTCA	MCR_iGCA
iNOA3_CATTGTTTCCTCCACA	LEY_iGCA
iNOA3_CATTTCAGTGGCTACC	LEY_iGCA
iNOA3_CATTTCAGTTCAGGTT	LEY_iGCA
iNOA3_CATTTCAGTTGTGTAC	LEY_iGCA
iNOA3_CATTTCATCACGAGGA	LEY_iGCA
iNOA3_CCAAGCGAGGACACTG	LEY_iGCA
iNOA3_CCAAGCGCAAACCGGA	MYD_iGCA
iNOA3_CCAAGCGGTCCAATCA	LEY_iGCA
iNOA3_CCAAGCGTCCCGTTGT	MYD_iGCA
iNOA3_CCAAGCGTCTTCACGC	LEY_iGCA
iNOA3_CCAATGAAGATGAACT	LEY_iGCA
iNOA3_CCAATGACAAAGCGTG	LEY_iGCA
iNOA3_CCAATGAGTCGGTGTC	LEY_iGCA
iNOA3_CCAATGATCGAACTCA	LEY_iGCA
iNOA3_CCAATTTAGTGCCTCG	MYD_iGCA
iNOA3_CCAATTTTCAACCTCC	LEY_iGCA
iNOA3_CCAATTTTCAAGCTGT	TCL_iGCA
iNOA3_CCAATTTTCTCATGGA	LEY_iGCA
iNOA3_CCACAAAAGAGCCGAT	SRT_iGCA
iNOA3_CCACAAAAGTGGCAGT	LEY_iGCA
iNOA3_CCACAAACAGCAATTC	LEY_iGCA
iNOA3_CCACAAAGTCGACTGC	LEY_iGCA
iNOA3_CCACAAAGTCTTACAG	LEY_iGCA
iNOA3_CCACAAAGTCTTAGTG	LEY_iGCA
iNOA3_CCACAAATCGAGAGCA	LEY_iGCA
iNOA3_CCACACTCAAGTCCAT	LEY_iGCA
iNOA3_CCACACTCAGCTATTG	STRO_iGCA
iNOA3_CCACCATAGTGGCAGT	LEY_iGCA
iNOA3_CCACCATCAAGTGATA	SRT_iGCA
iNOA3_CCACCATGTCACAATC	LEY_iGCA
iNOA3_CCACGAGAGACTCTAC	LEY_iGCA
iNOA3_CCACGAGAGCGGATCA	LEY_iGCA
iNOA3_CCACGAGCACAAATGA	MYD_iGCA
iNOA3_CCACGAGTCCTTCGAC	LEY_iGCA
iNOA3_CCACGTTAGCAATTAG	LEY_iGCA
iNOA3_CCACGTTAGGTTTACC	LEY_iGCA
iNOA3_CCACGTTGTCTGCGCA	LEY_iGCA
iNOA3_CCACTTGGTGGCGCTT	SRT_iGCA
iNOA3_CCATAAGCACAGCCTG	LEY_iGCA
iNOA3_CCATAAGCACCGTACG	LEY_iGCA
iNOA3_CCATAAGCACGTCGTG	LEY_iGCA
iNOA3_CCATCACAGTCCTACA	MCR_iGCA
iNOA3_CCATCACCACAGCGCT	LEY_iGCA
iNOA3_CCATCACCAGTTTCGA	LEY_iGCA
iNOA3_CCATCACGTCCTTTGC	LEY_iGCA
iNOA3_CCATCACTCCTGTTAT	MYD_iGCA
iNOA3_CCATCACTCGGTGCAC	LEY_iGCA
iNOA3_CCCAACTCACCAGGTC	LEY_iGCA
iNOA3_CCCATTGAGAGGATCC	LEY_iGCA
iNOA3_CCCATTGAGTCGCTAT	UND_iGCA
iNOA3_CCCATTGGTCACTTCC	LEY_iGCA
iNOA3_CCCGAAGCACTAACCA	MYD_iGCA
iNOA3_CCCGAAGGTGACTGAG	LEY_iGCA
iNOA3_CCCGAAGGTGATACTC	SRT_iGCA
iNOA3_CCCGAAGTCTTGTGCC	LEY_iGCA
iNOA3_CCCGGAACAACCGGAA	LEY_iGCA
iNOA3_CCCGGAAGTATCGGTT	LEY_iGCA
iNOA3_CCCGGAATCATAGCAC	STRO_iGCA
iNOA3_CCCTAACCACCCAATA	LEY_iGCA
iNOA3_CCCTAACCACTGCGAC	MCR_iGCA
iNOA3_CCCTAACTCAAGCCGC	LEY_iGCA
iNOA3_CCCTCAACAACTTGCA	SRT_iGCA
iNOA3_CCCTCAACACGTAACT	LEY_iGCA
iNOA3_CCCTCAAGTTTCACTT	LEY_iGCA
iNOA3_CCCTCAATCCAAGGGA	MCR_iGCA
iNOA3_CCCTCAATCTAGTACG	SRT_iGCA
iNOA3_CCCTCTCAGGAAGTAG	LEY_iGCA
iNOA3_CCCTCTCAGTGGCGAT	LEY_iGCA
iNOA3_CCCTCTCCAGAGTTCT	SRT_iGCA
iNOA3_CCCTCTCCATGGCTAT	LEY_iGCA
iNOA3_CCCTCTCGTTCAATCG	LEY_iGCA
iNOA3_CCCTGATCAGGCACTC	LEY_iGCA
iNOA3_CCCTGATTCCAAGCTA	LEY_iGCA
iNOA3_CCCTGATTCGCGTGCA	LEY_iGCA
iNOA3_CCCTTAGAGAAGGGAT	MYD_iGCA
iNOA3_CCGAACGAGGTGCTAG	LEY_iGCA
iNOA3_CCGAACGCAAAGGAGA	MCR_iGCA
iNOA3_CCGAACGCAAGCTACT	LEY_iGCA
iNOA3_CCGAACGGTCCAGAAG	LEY_iGCA
iNOA3_CCGAACGTCACAAGAA	LEY_iGCA
iNOA3_CCGAACGTCTGGTGCG	MYD_iGCA
iNOA3_CCGATCTAGCGAGTAC	MYD_iGCA
iNOA3_CCGATCTGTCTTGAGT	MYD_iGCA
iNOA3_CCGATCTTCTGCTGAA	MYD_iGCA
[truncated: 7,233 more rows]
